# Supplementary material for: Contribution to the subfamily Panchaetothripinae (Thysanoptera, Thripidae) from Saudi Arabia, with two new genera records and an illustrated key
Source: Biodivers Data J. 2025 Nov 20;13:e175847. doi: 10.3897/BDJ.13.e175847 (PMC12661335; doi:10.3897/BDJ.13.e175847)
Supplement: XML Treatment for Hercinothrips [file BDJ.13.e175847-treatment1.xml]

<!DOCTYPE tp:taxon-treatment
  PUBLIC "-//TaxonX//DTD Taxonomic Treatment Publishing DTD v0 20100105//EN" "tax-treatment-NSO.dtd">
<tp:taxon-treatment xmlns:tp="http://www.plazi.org/taxpub"><tp:treatment-meta><mixed-citation publication-type="journal"><person-group><name><surname>Rasool</surname><given-names>Iftekhar</given-names></name><name><surname>Al-Ansi</surname><given-names>Amin N</given-names></name><name><surname>Al Dhafer</surname><given-names>Hathal Mohammed</given-names></name></person-group><article-title>Contribution to the subfamily <tp:taxon-name><tp:taxon-name-part taxon-name-part-type="subfamily">Panchaetothripinae</tp:taxon-name-part></tp:taxon-name> (<tp:taxon-name><tp:taxon-name-part taxon-name-part-type="order">Thysanoptera</tp:taxon-name-part></tp:taxon-name>, <tp:taxon-name><tp:taxon-name-part taxon-name-part-type="family">Thripidae</tp:taxon-name-part></tp:taxon-name>) from Saudi Arabia, with two new genera records and an illustrated key</article-title><source>Biodivers Data J</source><day>20</day><month>11</month><year>2025</year><volume>13</volume><pub-id pub-id-type="doi">10.3897/BDJ.13.e175847</pub-id></mixed-citation></tp:treatment-meta><tp:nomenclature><tp:taxon-name>
            <object-id xmlns:xlink="http://www.w3.org/1999/xlink" content-type="arpha" xlink:type="simple">32B91F65-981F-595B-A85B-203C6A0EDC55</object-id>
            <tp:taxon-name-part taxon-name-part-type="genus">Hercinothrips</tp:taxon-name-part>
          </tp:taxon-name><tp:taxon-authority>Bagnall, 1932</tp:taxon-authority><tp:nomenclature-citation-list><tp:nomenclature-citation><tp:taxon-name>
                <tp:taxon-name-part taxon-name-part-type="genus" reg="Hercinothrips">Hercinothrips</tp:taxon-name-part>
              </tp:taxon-name><comment> Bagnall, 1932: 506. Type species: <italic><tp:taxon-name><tp:taxon-name-part taxon-name-part-type="genus" reg="Heliothrips">Heliothrips</tp:taxon-name-part> <tp:taxon-name-part taxon-name-part-type="species" reg="bicinctus">bicinctus</tp:taxon-name-part></tp:taxon-name></italic> Bagnall 1919. Type locality: Belgium.</comment></tp:nomenclature-citation></tp:nomenclature-citation-list></tp:nomenclature><tp:treatment-sec sec-type="Taxon discussion"><title>Taxon discussion</title><p>The genus <italic><tp:taxon-name><tp:taxon-name-part taxon-name-part-type="genus" reg="Hercinothrips">Hercinothrips</tp:taxon-name-part></tp:taxon-name></italic> is an old-world genus that consists of ten species worldwide. All of the species are described from Africa, except <italic><tp:taxon-name><tp:taxon-name-part taxon-name-part-type="genus" reg="Hercinothrips">H.</tp:taxon-name-part> <tp:taxon-name-part taxon-name-part-type="species" reg="splendens">splendens</tp:taxon-name-part></tp:taxon-name></italic> Goldaracena and Vierbergen from Netherlands, <italic><tp:taxon-name><tp:taxon-name-part taxon-name-part-type="genus" reg="Hercinothrips">H.</tp:taxon-name-part> <tp:taxon-name-part taxon-name-part-type="species" reg="femoralis">femoralis</tp:taxon-name-part></tp:taxon-name></italic> (Reuter) from Finland and <italic><tp:taxon-name><tp:taxon-name-part taxon-name-part-type="genus" reg="Heliothrips">H.</tp:taxon-name-part> <tp:taxon-name-part taxon-name-part-type="species" reg="bicinctus">bicinctus</tp:taxon-name-part></tp:taxon-name></italic> (Bagnall) from Belgium (<xref ref-type="bibr" rid="B13588887">ThripsWiki 2025</xref>). The latter two species are widespread in the tropical and subtropical countries, the first of these being a pest particularly in greenhouses and the second has been recorded as damaging banana plants (<xref ref-type="bibr" rid="B13588879">Moritz et al. 2013</xref>, <xref ref-type="bibr" rid="B13588808">Mound and Wells 2015</xref>). In the Arabian Peninsula, the two species, <italic><tp:taxon-name><tp:taxon-name-part taxon-name-part-type="genus" reg="Hercinothrips">H.</tp:taxon-name-part> <tp:taxon-name-part taxon-name-part-type="species" reg="femoralis">femoralis</tp:taxon-name-part></tp:taxon-name></italic> and <italic><tp:taxon-name><tp:taxon-name-part taxon-name-part-type="genus" reg="Hercinothrips">H.</tp:taxon-name-part> <tp:taxon-name-part taxon-name-part-type="species" reg="tenuis">tenuis</tp:taxon-name-part></tp:taxon-name></italic> Hartwig, are known from Yemen (<xref ref-type="bibr" rid="B13588913">zur Strassen 1990</xref>); however, the genus is recorded for the first time from Saudi Arabia. The species of this genus are unusual amongst <tp:taxon-name><tp:taxon-name-part taxon-name-part-type="subfamily">Panchaetothripinae</tp:taxon-name-part></tp:taxon-name> genera in having both veins of fore-wings with a complete row of setae (<xref ref-type="bibr" rid="B13588817">Lima et al. 2020</xref>). The other characters are 8-segmented antennae, with segments III and IV bearing forked sense cones; 2-segmented tarsi (Fig. <xref ref-type="fig" rid="F13588974">2</xref><xref ref-type="fig" rid="F13588989">f</xref>); head with weak transverse ridge posteriorly, visible as a small projection laterally (Fig. <xref ref-type="fig" rid="F13589284">3</xref><xref ref-type="fig" rid="F13589290">b</xref>).</p></tp:treatment-sec><tp:treatment-sec><!--Section generated to contain objects referenced in tp:taxon-treatment.--><fig-group id="F13588974" position="float" orientation="portrait"><caption><p>Forewings (a-d); Tarsi (e-f):</p></caption><fig id="F13588984" position="float" orientation="portrait"><object-id xmlns:xlink="http://www.w3.org/1999/xlink" content-type="arpha" xlink:type="simple">AA345781-F7CB-5E36-969A-EFB6A3CE8109</object-id><object-id xmlns:xlink="http://www.w3.org/1999/xlink" content-type="doi" xlink:type="simple">10.3897/BDJ.13.e175847.figure2a</object-id><label>Figure 2a.</label><caption><p><italic><tp:taxon-name><tp:taxon-name-part taxon-name-part-type="genus" reg="Caliothrips">Caliothrips</tp:taxon-name-part> <tp:taxon-name-part taxon-name-part-type="species" reg="helini">helini</tp:taxon-name-part></tp:taxon-name></italic> Hood;</p></caption><graphic xmlns:xlink="http://www.w3.org/1999/xlink" xlink:href="bdj-13-e175847-g002_a.jpg" xlink:type="simple" position="float" orientation="portrait" id="oo_1444794.jpg"><uri content-type="original_file" xlink:type="simple">https://binary.pensoft.net/fig/1444794</uri></graphic></fig><fig id="F13588985" position="float" orientation="portrait"><object-id xmlns:xlink="http://www.w3.org/1999/xlink" content-type="arpha" xlink:type="simple">7123E9E1-4956-5046-9E07-7834D5208FD3</object-id><object-id xmlns:xlink="http://www.w3.org/1999/xlink" content-type="doi" xlink:type="simple">10.3897/BDJ.13.e175847.figure2b</object-id><label>Figure 2b.</label><caption><p><italic><tp:taxon-name><tp:taxon-name-part taxon-name-part-type="genus" reg="Hercinothrips">Hercinothrips</tp:taxon-name-part> <tp:taxon-name-part taxon-name-part-type="species" reg="femoralis">femoralis</tp:taxon-name-part></tp:taxon-name></italic> Reuter;</p></caption><graphic xmlns:xlink="http://www.w3.org/1999/xlink" xlink:href="bdj-13-e175847-g002_b.jpg" xlink:type="simple" position="float" orientation="portrait" id="oo_1444797.jpg"><uri content-type="original_file" xlink:type="simple">https://binary.pensoft.net/fig/1444797</uri></graphic></fig><fig id="F13588986" position="float" orientation="portrait"><object-id xmlns:xlink="http://www.w3.org/1999/xlink" content-type="arpha" xlink:type="simple">E7CFBA87-63B0-5424-941D-B20B2E6F3314</object-id><object-id xmlns:xlink="http://www.w3.org/1999/xlink" content-type="doi" xlink:type="simple">10.3897/BDJ.13.e175847.figure2c</object-id><label>Figure 2c.</label><caption><p><italic><tp:taxon-name><tp:taxon-name-part taxon-name-part-type="genus" reg="Phibalothrips">Phibalothrips</tp:taxon-name-part> <tp:taxon-name-part taxon-name-part-type="species" reg="peringueyi">peringueyi</tp:taxon-name-part></tp:taxon-name></italic> (Faure);</p></caption><graphic xmlns:xlink="http://www.w3.org/1999/xlink" xlink:href="bdj-13-e175847-g002_c.jpg" xlink:type="simple" position="float" orientation="portrait" id="oo_1444798.jpg"><uri content-type="original_file" xlink:type="simple">https://binary.pensoft.net/fig/1444798</uri></graphic></fig><fig id="F13588987" position="float" orientation="portrait"><object-id xmlns:xlink="http://www.w3.org/1999/xlink" content-type="arpha" xlink:type="simple">EC1A514C-7BCA-5521-A192-F2D020C353C1</object-id><object-id xmlns:xlink="http://www.w3.org/1999/xlink" content-type="doi" xlink:type="simple">10.3897/BDJ.13.e175847.figure2d</object-id><label>Figure 2d.</label><caption><p><italic><tp:taxon-name><tp:taxon-name-part taxon-name-part-type="genus" reg="Retithrips">Retithrips</tp:taxon-name-part> <tp:taxon-name-part taxon-name-part-type="species" reg="syriacus">syriacus</tp:taxon-name-part></tp:taxon-name></italic> (Mayet);</p></caption><graphic xmlns:xlink="http://www.w3.org/1999/xlink" xlink:href="bdj-13-e175847-g002_d.jpg" xlink:type="simple" position="float" orientation="portrait" id="oo_1444799.jpg"><uri content-type="original_file" xlink:type="simple">https://binary.pensoft.net/fig/1444799</uri></graphic></fig><fig id="F13588988" position="float" orientation="portrait"><object-id xmlns:xlink="http://www.w3.org/1999/xlink" content-type="arpha" xlink:type="simple">82ED91AB-6633-5041-950C-D889106EB84E</object-id><object-id xmlns:xlink="http://www.w3.org/1999/xlink" content-type="doi" xlink:type="simple">10.3897/BDJ.13.e175847.figure2e</object-id><label>Figure 2e.</label><caption><p><italic><tp:taxon-name><tp:taxon-name-part taxon-name-part-type="genus" reg="Caliothrips">Caliothrips</tp:taxon-name-part> <tp:taxon-name-part taxon-name-part-type="species" reg="luckmanni">luckmanni</tp:taxon-name-part></tp:taxon-name></italic> Wilson;</p></caption><graphic xmlns:xlink="http://www.w3.org/1999/xlink" xlink:href="bdj-13-e175847-g002_e.jpg" xlink:type="simple" position="float" orientation="portrait" id="oo_1444802.jpg"><uri content-type="original_file" xlink:type="simple">https://binary.pensoft.net/fig/1444802</uri></graphic></fig><fig id="F13588989" position="float" orientation="portrait"><object-id xmlns:xlink="http://www.w3.org/1999/xlink" content-type="arpha" xlink:type="simple">5B705B56-1DD1-5B27-8300-01A59E30FC30</object-id><object-id xmlns:xlink="http://www.w3.org/1999/xlink" content-type="doi" xlink:type="simple">10.3897/BDJ.13.e175847.figure2f</object-id><label>Figure 2f.</label><caption><p><italic><tp:taxon-name><tp:taxon-name-part taxon-name-part-type="genus" reg="Hercinothrips">Hercinothrips</tp:taxon-name-part> <tp:taxon-name-part taxon-name-part-type="species" reg="femoralis">femoralis</tp:taxon-name-part></tp:taxon-name></italic> Reuter.</p></caption><graphic xmlns:xlink="http://www.w3.org/1999/xlink" xlink:href="bdj-13-e175847-g002_f.jpg" xlink:type="simple" position="float" orientation="portrait" id="oo_1444807.jpg"><uri content-type="original_file" xlink:type="simple">https://binary.pensoft.net/fig/1444807</uri></graphic></fig></fig-group><fig id="F13588989" position="float" orientation="portrait"><object-id xmlns:xlink="http://www.w3.org/1999/xlink" content-type="arpha" xlink:type="simple">5B705B56-1DD1-5B27-8300-01A59E30FC30</object-id><object-id xmlns:xlink="http://www.w3.org/1999/xlink" content-type="doi" xlink:type="simple">10.3897/BDJ.13.e175847.figure2f</object-id><label>Figure 2f.</label><caption><p><italic><tp:taxon-name><tp:taxon-name-part taxon-name-part-type="genus" reg="Hercinothrips">Hercinothrips</tp:taxon-name-part> <tp:taxon-name-part taxon-name-part-type="species" reg="femoralis">femoralis</tp:taxon-name-part></tp:taxon-name></italic> Reuter.</p></caption><graphic xmlns:xlink="http://www.w3.org/1999/xlink" xlink:href="bdj-13-e175847-g002_f.jpg" xlink:type="simple" position="float" orientation="portrait" id="oo_1444807.jpg"><uri content-type="original_file" xlink:type="simple">https://binary.pensoft.net/fig/1444807</uri></graphic></fig><fig-group id="F13589284" position="float" orientation="portrait"><caption><p>Head and pronotum (a-d); Meso and metanotum (e-f):</p></caption><fig id="F13589289" position="float" orientation="portrait"><object-id xmlns:xlink="http://www.w3.org/1999/xlink" content-type="arpha" xlink:type="simple">4577BE5F-5205-5DEE-8B82-940F93826083</object-id><object-id xmlns:xlink="http://www.w3.org/1999/xlink" content-type="doi" xlink:type="simple">10.3897/BDJ.13.e175847.figure3a</object-id><label>Figure 3a.</label><caption><p><italic><tp:taxon-name><tp:taxon-name-part taxon-name-part-type="genus" reg="Caliothrips">Caliothrips</tp:taxon-name-part> <tp:taxon-name-part taxon-name-part-type="species" reg="quadrifasciatus">quadrifasciatus</tp:taxon-name-part></tp:taxon-name></italic> (Girault);</p></caption><graphic xmlns:xlink="http://www.w3.org/1999/xlink" xlink:href="bdj-13-e175847-g003_a.jpg" xlink:type="simple" position="float" orientation="portrait" id="oo_1445077.jpg"><uri content-type="original_file" xlink:type="simple">https://binary.pensoft.net/fig/1445077</uri></graphic></fig><fig id="F13589290" position="float" orientation="portrait"><object-id xmlns:xlink="http://www.w3.org/1999/xlink" content-type="arpha" xlink:type="simple">82F63A0F-2B3C-5669-AF5D-D39FE881C362</object-id><object-id xmlns:xlink="http://www.w3.org/1999/xlink" content-type="doi" xlink:type="simple">10.3897/BDJ.13.e175847.figure3b</object-id><label>Figure 3b.</label><caption><p><italic><tp:taxon-name><tp:taxon-name-part taxon-name-part-type="genus" reg="Hercinothrips">Hercinothrips</tp:taxon-name-part> <tp:taxon-name-part taxon-name-part-type="species" reg="femoralis">femoralis</tp:taxon-name-part></tp:taxon-name></italic> Reuter;</p></caption><graphic xmlns:xlink="http://www.w3.org/1999/xlink" xlink:href="bdj-13-e175847-g003_b.jpg" xlink:type="simple" position="float" orientation="portrait" id="oo_1445078.jpg"><uri content-type="original_file" xlink:type="simple">https://binary.pensoft.net/fig/1445078</uri></graphic></fig><fig id="F13589291" position="float" orientation="portrait"><object-id xmlns:xlink="http://www.w3.org/1999/xlink" content-type="arpha" xlink:type="simple">F03790BA-030B-515C-8202-29047ED89ED2</object-id><object-id xmlns:xlink="http://www.w3.org/1999/xlink" content-type="doi" xlink:type="simple">10.3897/BDJ.13.e175847.figure3c</object-id><label>Figure 3c.</label><caption><p><italic><tp:taxon-name><tp:taxon-name-part taxon-name-part-type="genus" reg="Phibalothrips">Phibalothrips</tp:taxon-name-part> <tp:taxon-name-part taxon-name-part-type="species" reg="peringueyi">peringueyi</tp:taxon-name-part></tp:taxon-name></italic> (Faure);</p></caption><graphic xmlns:xlink="http://www.w3.org/1999/xlink" xlink:href="bdj-13-e175847-g003_c.jpg" xlink:type="simple" position="float" orientation="portrait" id="oo_1445079.jpg"><uri content-type="original_file" xlink:type="simple">https://binary.pensoft.net/fig/1445079</uri></graphic></fig><fig id="F13589292" position="float" orientation="portrait"><object-id xmlns:xlink="http://www.w3.org/1999/xlink" content-type="arpha" xlink:type="simple">8AF9A515-144B-5BCE-98CB-A5FEEC113FED</object-id><object-id xmlns:xlink="http://www.w3.org/1999/xlink" content-type="doi" xlink:type="simple">10.3897/BDJ.13.e175847.figure3d</object-id><label>Figure 3d.</label><caption><p><italic><tp:taxon-name><tp:taxon-name-part taxon-name-part-type="genus" reg="Rhipiphorothrips">Rhipiphorothrips</tp:taxon-name-part> <tp:taxon-name-part taxon-name-part-type="species" reg="cruentatus">cruentatus</tp:taxon-name-part></tp:taxon-name></italic> Hood;</p></caption><graphic xmlns:xlink="http://www.w3.org/1999/xlink" xlink:href="bdj-13-e175847-g003_d.jpg" xlink:type="simple" position="float" orientation="portrait" id="oo_1445080.jpg"><uri content-type="original_file" xlink:type="simple">https://binary.pensoft.net/fig/1445080</uri></graphic></fig><fig id="F13589293" position="float" orientation="portrait"><object-id xmlns:xlink="http://www.w3.org/1999/xlink" content-type="arpha" xlink:type="simple">F44B9B6D-0E46-5C63-A783-2F2133E3F691</object-id><object-id xmlns:xlink="http://www.w3.org/1999/xlink" content-type="doi" xlink:type="simple">10.3897/BDJ.13.e175847.figure3e</object-id><label>Figure 3e.</label><caption><p><italic><tp:taxon-name><tp:taxon-name-part taxon-name-part-type="genus" reg="Phibalothrips">Phibalothrips</tp:taxon-name-part> <tp:taxon-name-part taxon-name-part-type="species" reg="peringueyi">peringueyi</tp:taxon-name-part></tp:taxon-name></italic> (Faure);</p></caption><graphic xmlns:xlink="http://www.w3.org/1999/xlink" xlink:href="bdj-13-e175847-g003_e.jpg" xlink:type="simple" position="float" orientation="portrait" id="oo_1445081.jpg"><uri content-type="original_file" xlink:type="simple">https://binary.pensoft.net/fig/1445081</uri></graphic></fig><fig id="F13589294" position="float" orientation="portrait"><object-id xmlns:xlink="http://www.w3.org/1999/xlink" content-type="arpha" xlink:type="simple">57767857-3411-5E00-9263-03598C5568DC</object-id><object-id xmlns:xlink="http://www.w3.org/1999/xlink" content-type="doi" xlink:type="simple">10.3897/BDJ.13.e175847.figure3f</object-id><label>Figure 3f.</label><caption><p><italic><tp:taxon-name><tp:taxon-name-part taxon-name-part-type="genus" reg="Rhipiphorothrips">Rhipiphorothrips</tp:taxon-name-part> <tp:taxon-name-part taxon-name-part-type="species" reg="cruentatus">cruentatus</tp:taxon-name-part></tp:taxon-name></italic> Hood.</p></caption><graphic xmlns:xlink="http://www.w3.org/1999/xlink" xlink:href="bdj-13-e175847-g003_f.jpg" xlink:type="simple" position="float" orientation="portrait" id="oo_1445082.jpg"><uri content-type="original_file" xlink:type="simple">https://binary.pensoft.net/fig/1445082</uri></graphic></fig></fig-group><fig id="F13589290" position="float" orientation="portrait"><object-id xmlns:xlink="http://www.w3.org/1999/xlink" content-type="arpha" xlink:type="simple">82F63A0F-2B3C-5669-AF5D-D39FE881C362</object-id><object-id xmlns:xlink="http://www.w3.org/1999/xlink" content-type="doi" xlink:type="simple">10.3897/BDJ.13.e175847.figure3b</object-id><label>Figure 3b.</label><caption><p><italic><tp:taxon-name><tp:taxon-name-part taxon-name-part-type="genus" reg="Hercinothrips">Hercinothrips</tp:taxon-name-part> <tp:taxon-name-part taxon-name-part-type="species" reg="femoralis">femoralis</tp:taxon-name-part></tp:taxon-name></italic> Reuter;</p></caption><graphic xmlns:xlink="http://www.w3.org/1999/xlink" xlink:href="bdj-13-e175847-g003_b.jpg" xlink:type="simple" position="float" orientation="portrait" id="oo_1445078.jpg"><uri content-type="original_file" xlink:type="simple">https://binary.pensoft.net/fig/1445078</uri></graphic></fig></tp:treatment-sec><ref-list><ref id="B13588887"><element-citation xmlns:xlink="http://www.w3.org/1999/xlink" publication-type="other" xlink:type="simple"><person-group person-group-type="author"><name name-style="western"><surname>ThripsWiki</surname></name></person-group><year>2025</year><article-title>ThripsWiki - providing information on the World's thrips. https://thrips.info/wiki/Rhipiphorothrips</article-title><uri xlink:type="simple">https://thrips.info/wiki/Main_Page</uri></element-citation></ref><ref id="B13588879"><element-citation xmlns:xlink="http://www.w3.org/1999/xlink" publication-type="other" xlink:type="simple"><person-group person-group-type="author"><name name-style="western"><surname>Moritz</surname><given-names>G</given-names></name><name name-style="western"><surname>Brandt</surname><given-names>S</given-names></name><name name-style="western"><surname>Triapitsyn</surname><given-names>S</given-names></name><name name-style="western"><surname>Subramanian</surname><given-names>S</given-names></name></person-group><year>2013</year><article-title>Identification and information tools for pest thrips in East Africa. Available from:</article-title><uri xlink:type="simple">https://thripsnet.zoologie.uni-halle.de/key-server-neu/data/0a0b0a0e-0d03-4106-8306 08060a080902/media/Html/Hercinothrips%20bicinctus.html</uri></element-citation></ref><ref id="B13588808"><element-citation xmlns:xlink="http://www.w3.org/1999/xlink" publication-type="article" xlink:type="simple"><person-group person-group-type="author"><name name-style="western"><surname>Mound</surname><given-names>Laurence A.</given-names></name><name name-style="western"><surname>Wells</surname><given-names>Alice</given-names></name></person-group><year>2015</year><article-title>Endemics and adventives: <tp:taxon-name><tp:taxon-name-part taxon-name-part-type="order">Thysanoptera</tp:taxon-name-part></tp:taxon-name> (<tp:taxon-name><tp:taxon-name-part taxon-name-part-type="class">Insecta</tp:taxon-name-part></tp:taxon-name>) biodiversity of Norfolk, a tiny Pacific Island</article-title><source>Zootaxa</source><volume>3964</volume><issue>2</issue><uri xlink:type="simple">https://mapress.com/zt/article/view/zootaxa.3964.2.2</uri><pub-id pub-id-type="doi">10.11646/zootaxa.3964.2.2</pub-id></element-citation></ref><ref id="B13588913"><element-citation xmlns:xlink="http://www.w3.org/1999/xlink" publication-type="conference-preoceeding" xlink:type="simple"><person-group person-group-type="author"><name name-style="western"><surname>zur Strassen</surname><given-names>R</given-names></name></person-group><year>1990</year><source><tp:taxon-name><tp:taxon-name-part taxon-name-part-type="order">Thysanoptera</tp:taxon-name-part></tp:taxon-name> in plantations in the Yemen Arab Republic.</source><conf-name>Proceedings of the III International Symposium on Thysanoptera</conf-name></element-citation></ref><ref id="B13588817"><element-citation xmlns:xlink="http://www.w3.org/1999/xlink" publication-type="article" xlink:type="simple"><person-group person-group-type="author"><name name-style="western"><surname>Lima</surname><given-names>Élison Fabrício Bezerra</given-names></name><name name-style="western"><surname>O’Donnell</surname><given-names>Cheryle Ann</given-names></name><name name-style="western"><surname>Miyasato</surname><given-names>Elisa Aiko</given-names></name></person-group><year>2020</year><article-title>The <tp:taxon-name><tp:taxon-name-part taxon-name-part-type="subfamily">Panchaetothripinae</tp:taxon-name-part></tp:taxon-name> (<tp:taxon-name><tp:taxon-name-part taxon-name-part-type="order">Thysanoptera</tp:taxon-name-part></tp:taxon-name>, <tp:taxon-name><tp:taxon-name-part taxon-name-part-type="family">Thripidae</tp:taxon-name-part></tp:taxon-name>) of Brazil, with one new <italic><tp:taxon-name><tp:taxon-name-part taxon-name-part-type="genus" reg="Caliothrips">Caliothrips</tp:taxon-name-part></tp:taxon-name></italic> species</article-title><source>Zootaxa</source><volume>4820</volume><issue>2</issue><uri xlink:type="simple">https://www.mapress.com/zt/article/view/zootaxa.4820.2.1</uri><pub-id pub-id-type="doi">10.11646/zootaxa.4820.2.1</pub-id></element-citation></ref></ref-list></tp:taxon-treatment>
