# Supplementary material for: Contribution to the subfamily Panchaetothripinae (Thysanoptera, Thripidae) from Saudi Arabia, with two new genera records and an illustrated key
Source: Biodivers Data J. 2025 Nov 20;13:e175847. doi: 10.3897/BDJ.13.e175847 (PMC12661335; doi:10.3897/BDJ.13.e175847)
Supplement: XML Treatment for Hercinothrips femoralis [file BDJ.13.e175847-treatment2.xml]

<!DOCTYPE tp:taxon-treatment
  PUBLIC "-//TaxonX//DTD Taxonomic Treatment Publishing DTD v0 20100105//EN" "tax-treatment-NSO.dtd">
<tp:taxon-treatment xmlns:tp="http://www.plazi.org/taxpub"><tp:treatment-meta><mixed-citation publication-type="journal"><person-group><name><surname>Rasool</surname><given-names>Iftekhar</given-names></name><name><surname>Al-Ansi</surname><given-names>Amin N</given-names></name><name><surname>Al Dhafer</surname><given-names>Hathal Mohammed</given-names></name></person-group><article-title>Contribution to the subfamily <tp:taxon-name><tp:taxon-name-part taxon-name-part-type="subfamily">Panchaetothripinae</tp:taxon-name-part></tp:taxon-name> (<tp:taxon-name><tp:taxon-name-part taxon-name-part-type="order">Thysanoptera</tp:taxon-name-part></tp:taxon-name>, <tp:taxon-name><tp:taxon-name-part taxon-name-part-type="family">Thripidae</tp:taxon-name-part></tp:taxon-name>) from Saudi Arabia, with two new genera records and an illustrated key</article-title><source>Biodivers Data J</source><day>20</day><month>11</month><year>2025</year><volume>13</volume><pub-id pub-id-type="doi">10.3897/BDJ.13.e175847</pub-id></mixed-citation></tp:treatment-meta><tp:nomenclature><tp:taxon-name><object-id xmlns:xlink="http://www.w3.org/1999/xlink" content-type="arpha" xlink:type="simple">74127CD7-998E-502F-BD54-E07671266C02</object-id><tp:taxon-name-part taxon-name-part-type="genus">Hercinothrips</tp:taxon-name-part> <tp:taxon-name-part taxon-name-part-type="species">femoralis</tp:taxon-name-part></tp:taxon-name><tp:taxon-authority>(Reuter, 1891)</tp:taxon-authority><tp:nomenclature-citation-list><tp:nomenclature-citation><tp:taxon-name><tp:taxon-name-part taxon-name-part-type="genus" reg="Heliothrips">Heliothrips</tp:taxon-name-part> <tp:taxon-name-part taxon-name-part-type="species" reg="femoralis">femoralis</tp:taxon-name-part></tp:taxon-name><comment> Reuter, 1891: 166. Type locality: Finland.</comment></tp:nomenclature-citation></tp:nomenclature-citation-list></tp:nomenclature><tp:treatment-sec sec-type="materials"><title>Materials</title><list list-type="alpha-lower" list-content="occurrences"><list-item><p><bold>Type status:</bold> <named-content xmlns:xlink="http://www.w3.org/1999/xlink" content-type="dwc:typeStatus" xlink:type="simple">Other material</named-content>. <bold>Occurrence:</bold> recordedBy: <named-content xmlns:xlink="http://www.w3.org/1999/xlink" content-type="dwc:recordedBy" xlink:type="simple">Rasool, I.</named-content>; individualCount: <named-content xmlns:xlink="http://www.w3.org/1999/xlink" content-type="dwc:individualCount" xlink:type="simple">1 ♀</named-content>; lifeStage: <named-content xmlns:xlink="http://www.w3.org/1999/xlink" content-type="dwc:lifeStage" xlink:type="simple">adult</named-content>; occurrenceID: <named-content xmlns:xlink="http://www.w3.org/1999/xlink" content-type="dwc:occurrenceID" xlink:type="simple">EE66A9EE-1F2E-566A-82F0-C0B8CBDC4F12</named-content>; <bold>Location:</bold> country: <named-content xmlns:xlink="http://www.w3.org/1999/xlink" content-type="dwc:country" xlink:type="simple">Saudi Arabia</named-content>; stateProvince: <named-content xmlns:xlink="http://www.w3.org/1999/xlink" content-type="dwc:stateProvince" xlink:type="simple">Jazan</named-content>; locality: <named-content xmlns:xlink="http://www.w3.org/1999/xlink" content-type="dwc:locality" xlink:type="simple">Al Aridha, Sala Mountains, Wadi Rough</named-content>; verbatimElevation: <named-content xmlns:xlink="http://www.w3.org/1999/xlink" content-type="dwc:verbatimElevation" xlink:type="simple">631 m</named-content>; verbatimLatitude: <named-content xmlns:xlink="http://www.w3.org/1999/xlink" content-type="dwc:verbatimLatitude" xlink:type="simple">17°01'52.2</named-content>; verbatimLongitude: <named-content xmlns:xlink="http://www.w3.org/1999/xlink" content-type="dwc:verbatimLongitude" xlink:type="simple">43°08'16.5</named-content>; <bold>Event:</bold> samplingEffort: <named-content xmlns:xlink="http://www.w3.org/1999/xlink" content-type="dwc:samplingEffort" xlink:type="simple">BT</named-content>; eventDate: <named-content xmlns:xlink="http://www.w3.org/1999/xlink" content-type="dwc:eventDate" xlink:type="simple">23/2/2024</named-content></p></list-item></list></tp:treatment-sec><tp:treatment-sec sec-type="Diagnosis"><title>Diagnosis</title><p>Fully mature female with brown body (Fig. <xref ref-type="fig" rid="F13589358">5</xref><xref ref-type="fig" rid="F13589363">a</xref>); head with two longitudinal yellow areas or yellowish anteriorly with posterior brown area (Fig. <xref ref-type="fig" rid="F13589284">3</xref><xref ref-type="fig" rid="F13589290">b</xref>); antennal segment II and VI–VIII brown, III–V yellow, except IV and V light brown at apex (Fig. <xref ref-type="fig" rid="F13588963">1</xref><xref ref-type="fig" rid="F13588969">b</xref>); pronotum with variably light brown spots; legs yellow with mid and hind femora brown; fore-wings with sub-basal area and apex pale, with median area variably brown (Fig. <xref ref-type="fig" rid="F13588974">2</xref><xref ref-type="fig" rid="F13588985">b</xref>). The species is very close to <italic><tp:taxon-name><tp:taxon-name-part taxon-name-part-type="genus" reg="Heliothrips">H.</tp:taxon-name-part> <tp:taxon-name-part taxon-name-part-type="species" reg="bicinctus">bicinctus</tp:taxon-name-part></tp:taxon-name></italic> in general appearance and features; however, it can be distinguished by: antennal segments VI–VIII brown (Fig. <xref ref-type="fig" rid="F13588963">1</xref><xref ref-type="fig" rid="F13588969">b</xref>); median pale area of fore-wings absent (Fig. <xref ref-type="fig" rid="F13588974">2</xref><xref ref-type="fig" rid="F13588985">b</xref>). In contrast, in <italic><tp:taxon-name><tp:taxon-name-part taxon-name-part-type="genus" reg="Heliothrips">H.</tp:taxon-name-part> <tp:taxon-name-part taxon-name-part-type="species" reg="bicinctus">bicinctus</tp:taxon-name-part></tp:taxon-name></italic>, antennal segments VI–VIII are yellow and median pale area of fore-wings about 2.0 times as long as first dark cross band (<xref ref-type="bibr" rid="B13588935">Goldaracena and Vierbergen 2022</xref>).</p></tp:treatment-sec><tp:treatment-sec sec-type="Distribution"><title>Distribution</title><p>The species was described from Finland and is now widespread across North, Central and South America, throughout Africa, Europe, tropical and subtropical Asia, Australia and New Zealand (<xref ref-type="bibr" rid="B13588879">Moritz et al. 2013</xref>).</p></tp:treatment-sec><tp:treatment-sec><!--Section generated to contain objects referenced in tp:taxon-treatment.--><fig-group id="F13589358" position="float" orientation="portrait"><caption><p>Adult females (a-b); Adult male (c):</p></caption><fig id="F13589363" position="float" orientation="portrait"><object-id xmlns:xlink="http://www.w3.org/1999/xlink" content-type="arpha" xlink:type="simple">C666271A-CDFB-5A30-8702-6F47F19AAF78</object-id><object-id xmlns:xlink="http://www.w3.org/1999/xlink" content-type="doi" xlink:type="simple">10.3897/BDJ.13.e175847.figure5a</object-id><label>Figure 5a.</label><caption><p><italic><tp:taxon-name><tp:taxon-name-part taxon-name-part-type="genus" reg="Hercinothrips">Hercinothrips</tp:taxon-name-part> <tp:taxon-name-part taxon-name-part-type="species" reg="femoralis">femoralis</tp:taxon-name-part></tp:taxon-name></italic> Reuter;</p></caption><graphic xmlns:xlink="http://www.w3.org/1999/xlink" xlink:href="bdj-13-e175847-g005_a.jpg" xlink:type="simple" position="float" orientation="portrait" id="oo_1445090.jpg"><uri content-type="original_file" xlink:type="simple">https://binary.pensoft.net/fig/1445090</uri></graphic></fig><fig id="F13589364" position="float" orientation="portrait"><object-id xmlns:xlink="http://www.w3.org/1999/xlink" content-type="arpha" xlink:type="simple">FD63AF3E-B75E-5097-81CC-0393360C9335</object-id><object-id xmlns:xlink="http://www.w3.org/1999/xlink" content-type="doi" xlink:type="simple">10.3897/BDJ.13.e175847.figure5b</object-id><label>Figure 5b.</label><caption><p><italic><tp:taxon-name><tp:taxon-name-part taxon-name-part-type="genus" reg="Rhipiphorothrips">Rhipiphorothrips</tp:taxon-name-part> <tp:taxon-name-part taxon-name-part-type="species" reg="cruentatus">cruentatus</tp:taxon-name-part></tp:taxon-name></italic> Hood;</p></caption><graphic xmlns:xlink="http://www.w3.org/1999/xlink" xlink:href="bdj-13-e175847-g005_b.jpg" xlink:type="simple" position="float" orientation="portrait" id="oo_1445095.jpg"><uri content-type="original_file" xlink:type="simple">https://binary.pensoft.net/fig/1445095</uri></graphic></fig><fig id="F13589365" position="float" orientation="portrait"><object-id xmlns:xlink="http://www.w3.org/1999/xlink" content-type="arpha" xlink:type="simple">47874A22-3A6B-53D3-89C3-525EDAFDBDBA</object-id><object-id xmlns:xlink="http://www.w3.org/1999/xlink" content-type="doi" xlink:type="simple">10.3897/BDJ.13.e175847.figure5c</object-id><label>Figure 5c.</label><caption><p><italic><tp:taxon-name><tp:taxon-name-part taxon-name-part-type="genus" reg="Rhipiphorothrips">Rhipiphorothrips</tp:taxon-name-part> <tp:taxon-name-part taxon-name-part-type="species" reg="cruentatus">cruentatus</tp:taxon-name-part></tp:taxon-name></italic> Hood.</p></caption><graphic xmlns:xlink="http://www.w3.org/1999/xlink" xlink:href="bdj-13-e175847-g005_c.jpg" xlink:type="simple" position="float" orientation="portrait" id="oo_1445096.jpg"><uri content-type="original_file" xlink:type="simple">https://binary.pensoft.net/fig/1445096</uri></graphic></fig></fig-group><fig id="F13589363" position="float" orientation="portrait"><object-id xmlns:xlink="http://www.w3.org/1999/xlink" content-type="arpha" xlink:type="simple">C666271A-CDFB-5A30-8702-6F47F19AAF78</object-id><object-id xmlns:xlink="http://www.w3.org/1999/xlink" content-type="doi" xlink:type="simple">10.3897/BDJ.13.e175847.figure5a</object-id><label>Figure 5a.</label><caption><p><italic><tp:taxon-name><tp:taxon-name-part taxon-name-part-type="genus" reg="Hercinothrips">Hercinothrips</tp:taxon-name-part> <tp:taxon-name-part taxon-name-part-type="species" reg="femoralis">femoralis</tp:taxon-name-part></tp:taxon-name></italic> Reuter;</p></caption><graphic xmlns:xlink="http://www.w3.org/1999/xlink" xlink:href="bdj-13-e175847-g005_a.jpg" xlink:type="simple" position="float" orientation="portrait" id="oo_1445090.jpg"><uri content-type="original_file" xlink:type="simple">https://binary.pensoft.net/fig/1445090</uri></graphic></fig><fig-group id="F13589284" position="float" orientation="portrait"><caption><p>Head and pronotum (a-d); Meso and metanotum (e-f):</p></caption><fig id="F13589289" position="float" orientation="portrait"><object-id xmlns:xlink="http://www.w3.org/1999/xlink" content-type="arpha" xlink:type="simple">4577BE5F-5205-5DEE-8B82-940F93826083</object-id><object-id xmlns:xlink="http://www.w3.org/1999/xlink" content-type="doi" xlink:type="simple">10.3897/BDJ.13.e175847.figure3a</object-id><label>Figure 3a.</label><caption><p><italic><tp:taxon-name><tp:taxon-name-part taxon-name-part-type="genus" reg="Caliothrips">Caliothrips</tp:taxon-name-part> <tp:taxon-name-part taxon-name-part-type="species" reg="quadrifasciatus">quadrifasciatus</tp:taxon-name-part></tp:taxon-name></italic> (Girault);</p></caption><graphic xmlns:xlink="http://www.w3.org/1999/xlink" xlink:href="bdj-13-e175847-g003_a.jpg" xlink:type="simple" position="float" orientation="portrait" id="oo_1445077.jpg"><uri content-type="original_file" xlink:type="simple">https://binary.pensoft.net/fig/1445077</uri></graphic></fig><fig id="F13589290" position="float" orientation="portrait"><object-id xmlns:xlink="http://www.w3.org/1999/xlink" content-type="arpha" xlink:type="simple">82F63A0F-2B3C-5669-AF5D-D39FE881C362</object-id><object-id xmlns:xlink="http://www.w3.org/1999/xlink" content-type="doi" xlink:type="simple">10.3897/BDJ.13.e175847.figure3b</object-id><label>Figure 3b.</label><caption><p><italic><tp:taxon-name><tp:taxon-name-part taxon-name-part-type="genus" reg="Hercinothrips">Hercinothrips</tp:taxon-name-part> <tp:taxon-name-part taxon-name-part-type="species" reg="femoralis">femoralis</tp:taxon-name-part></tp:taxon-name></italic> Reuter;</p></caption><graphic xmlns:xlink="http://www.w3.org/1999/xlink" xlink:href="bdj-13-e175847-g003_b.jpg" xlink:type="simple" position="float" orientation="portrait" id="oo_1445078.jpg"><uri content-type="original_file" xlink:type="simple">https://binary.pensoft.net/fig/1445078</uri></graphic></fig><fig id="F13589291" position="float" orientation="portrait"><object-id xmlns:xlink="http://www.w3.org/1999/xlink" content-type="arpha" xlink:type="simple">F03790BA-030B-515C-8202-29047ED89ED2</object-id><object-id xmlns:xlink="http://www.w3.org/1999/xlink" content-type="doi" xlink:type="simple">10.3897/BDJ.13.e175847.figure3c</object-id><label>Figure 3c.</label><caption><p><italic><tp:taxon-name><tp:taxon-name-part taxon-name-part-type="genus" reg="Phibalothrips">Phibalothrips</tp:taxon-name-part> <tp:taxon-name-part taxon-name-part-type="species" reg="peringueyi">peringueyi</tp:taxon-name-part></tp:taxon-name></italic> (Faure);</p></caption><graphic xmlns:xlink="http://www.w3.org/1999/xlink" xlink:href="bdj-13-e175847-g003_c.jpg" xlink:type="simple" position="float" orientation="portrait" id="oo_1445079.jpg"><uri content-type="original_file" xlink:type="simple">https://binary.pensoft.net/fig/1445079</uri></graphic></fig><fig id="F13589292" position="float" orientation="portrait"><object-id xmlns:xlink="http://www.w3.org/1999/xlink" content-type="arpha" xlink:type="simple">8AF9A515-144B-5BCE-98CB-A5FEEC113FED</object-id><object-id xmlns:xlink="http://www.w3.org/1999/xlink" content-type="doi" xlink:type="simple">10.3897/BDJ.13.e175847.figure3d</object-id><label>Figure 3d.</label><caption><p><italic><tp:taxon-name><tp:taxon-name-part taxon-name-part-type="genus" reg="Rhipiphorothrips">Rhipiphorothrips</tp:taxon-name-part> <tp:taxon-name-part taxon-name-part-type="species" reg="cruentatus">cruentatus</tp:taxon-name-part></tp:taxon-name></italic> Hood;</p></caption><graphic xmlns:xlink="http://www.w3.org/1999/xlink" xlink:href="bdj-13-e175847-g003_d.jpg" xlink:type="simple" position="float" orientation="portrait" id="oo_1445080.jpg"><uri content-type="original_file" xlink:type="simple">https://binary.pensoft.net/fig/1445080</uri></graphic></fig><fig id="F13589293" position="float" orientation="portrait"><object-id xmlns:xlink="http://www.w3.org/1999/xlink" content-type="arpha" xlink:type="simple">F44B9B6D-0E46-5C63-A783-2F2133E3F691</object-id><object-id xmlns:xlink="http://www.w3.org/1999/xlink" content-type="doi" xlink:type="simple">10.3897/BDJ.13.e175847.figure3e</object-id><label>Figure 3e.</label><caption><p><italic><tp:taxon-name><tp:taxon-name-part taxon-name-part-type="genus" reg="Phibalothrips">Phibalothrips</tp:taxon-name-part> <tp:taxon-name-part taxon-name-part-type="species" reg="peringueyi">peringueyi</tp:taxon-name-part></tp:taxon-name></italic> (Faure);</p></caption><graphic xmlns:xlink="http://www.w3.org/1999/xlink" xlink:href="bdj-13-e175847-g003_e.jpg" xlink:type="simple" position="float" orientation="portrait" id="oo_1445081.jpg"><uri content-type="original_file" xlink:type="simple">https://binary.pensoft.net/fig/1445081</uri></graphic></fig><fig id="F13589294" position="float" orientation="portrait"><object-id xmlns:xlink="http://www.w3.org/1999/xlink" content-type="arpha" xlink:type="simple">57767857-3411-5E00-9263-03598C5568DC</object-id><object-id xmlns:xlink="http://www.w3.org/1999/xlink" content-type="doi" xlink:type="simple">10.3897/BDJ.13.e175847.figure3f</object-id><label>Figure 3f.</label><caption><p><italic><tp:taxon-name><tp:taxon-name-part taxon-name-part-type="genus" reg="Rhipiphorothrips">Rhipiphorothrips</tp:taxon-name-part> <tp:taxon-name-part taxon-name-part-type="species" reg="cruentatus">cruentatus</tp:taxon-name-part></tp:taxon-name></italic> Hood.</p></caption><graphic xmlns:xlink="http://www.w3.org/1999/xlink" xlink:href="bdj-13-e175847-g003_f.jpg" xlink:type="simple" position="float" orientation="portrait" id="oo_1445082.jpg"><uri content-type="original_file" xlink:type="simple">https://binary.pensoft.net/fig/1445082</uri></graphic></fig></fig-group><fig id="F13589290" position="float" orientation="portrait"><object-id xmlns:xlink="http://www.w3.org/1999/xlink" content-type="arpha" xlink:type="simple">82F63A0F-2B3C-5669-AF5D-D39FE881C362</object-id><object-id xmlns:xlink="http://www.w3.org/1999/xlink" content-type="doi" xlink:type="simple">10.3897/BDJ.13.e175847.figure3b</object-id><label>Figure 3b.</label><caption><p><italic><tp:taxon-name><tp:taxon-name-part taxon-name-part-type="genus" reg="Hercinothrips">Hercinothrips</tp:taxon-name-part> <tp:taxon-name-part taxon-name-part-type="species" reg="femoralis">femoralis</tp:taxon-name-part></tp:taxon-name></italic> Reuter;</p></caption><graphic xmlns:xlink="http://www.w3.org/1999/xlink" xlink:href="bdj-13-e175847-g003_b.jpg" xlink:type="simple" position="float" orientation="portrait" id="oo_1445078.jpg"><uri content-type="original_file" xlink:type="simple">https://binary.pensoft.net/fig/1445078</uri></graphic></fig><fig-group id="F13588963" position="float" orientation="portrait"><caption><p>Antennae:</p></caption><fig id="F13588968" position="float" orientation="portrait"><object-id xmlns:xlink="http://www.w3.org/1999/xlink" content-type="arpha" xlink:type="simple">8686C8B8-40BE-55D3-9BF8-0B014128A47B</object-id><object-id xmlns:xlink="http://www.w3.org/1999/xlink" content-type="doi" xlink:type="simple">10.3897/BDJ.13.e175847.figure1a</object-id><label>Figure 1a.</label><caption><p><italic><tp:taxon-name><tp:taxon-name-part taxon-name-part-type="genus" reg="Caliothrips">Caliothrips</tp:taxon-name-part> <tp:taxon-name-part taxon-name-part-type="species" reg="helini">helini</tp:taxon-name-part></tp:taxon-name></italic> Hood;</p></caption><graphic xmlns:xlink="http://www.w3.org/1999/xlink" xlink:href="bdj-13-e175847-g001_a.jpg" xlink:type="simple" position="float" orientation="portrait" id="oo_1444782.jpg"><uri content-type="original_file" xlink:type="simple">https://binary.pensoft.net/fig/1444782</uri></graphic></fig><fig id="F13588969" position="float" orientation="portrait"><object-id xmlns:xlink="http://www.w3.org/1999/xlink" content-type="arpha" xlink:type="simple">28ED2334-9C3F-5033-9582-100F53AE9E60</object-id><object-id xmlns:xlink="http://www.w3.org/1999/xlink" content-type="doi" xlink:type="simple">10.3897/BDJ.13.e175847.figure1b</object-id><label>Figure 1b.</label><caption><p><italic><tp:taxon-name><tp:taxon-name-part taxon-name-part-type="genus" reg="Hercinothrips">Hercinothrips</tp:taxon-name-part> <tp:taxon-name-part taxon-name-part-type="species" reg="femoralis">femoralis</tp:taxon-name-part></tp:taxon-name></italic> Reuter;</p></caption><graphic xmlns:xlink="http://www.w3.org/1999/xlink" xlink:href="bdj-13-e175847-g001_b.jpg" xlink:type="simple" position="float" orientation="portrait" id="oo_1444783.jpg"><uri content-type="original_file" xlink:type="simple">https://binary.pensoft.net/fig/1444783</uri></graphic></fig><fig id="F13588970" position="float" orientation="portrait"><object-id xmlns:xlink="http://www.w3.org/1999/xlink" content-type="arpha" xlink:type="simple">1509BBD9-5048-543A-B451-6FDD9AFDEFF8</object-id><object-id xmlns:xlink="http://www.w3.org/1999/xlink" content-type="doi" xlink:type="simple">10.3897/BDJ.13.e175847.figure1c</object-id><label>Figure 1c.</label><caption><p><italic><tp:taxon-name><tp:taxon-name-part taxon-name-part-type="genus" reg="Phibalothrips">Phibalothrips</tp:taxon-name-part> <tp:taxon-name-part taxon-name-part-type="species" reg="peringueyi">peringueyi</tp:taxon-name-part></tp:taxon-name></italic> (Faure);</p></caption><graphic xmlns:xlink="http://www.w3.org/1999/xlink" xlink:href="bdj-13-e175847-g001_c.jpg" xlink:type="simple" position="float" orientation="portrait" id="oo_1444786.jpg"><uri content-type="original_file" xlink:type="simple">https://binary.pensoft.net/fig/1444786</uri></graphic></fig><fig id="F13588971" position="float" orientation="portrait"><object-id xmlns:xlink="http://www.w3.org/1999/xlink" content-type="arpha" xlink:type="simple">7366B6C9-29C9-522A-8E36-9FF94FC4F68B</object-id><object-id xmlns:xlink="http://www.w3.org/1999/xlink" content-type="doi" xlink:type="simple">10.3897/BDJ.13.e175847.figure1d</object-id><label>Figure 1d.</label><caption><p><italic><tp:taxon-name><tp:taxon-name-part taxon-name-part-type="genus" reg="Retithrips">Retithrips</tp:taxon-name-part> <tp:taxon-name-part taxon-name-part-type="species" reg="syriacus">syriacus</tp:taxon-name-part></tp:taxon-name></italic> (Mayet);</p></caption><graphic xmlns:xlink="http://www.w3.org/1999/xlink" xlink:href="bdj-13-e175847-g001_d.jpg" xlink:type="simple" position="float" orientation="portrait" id="oo_1444787.jpg"><uri content-type="original_file" xlink:type="simple">https://binary.pensoft.net/fig/1444787</uri></graphic></fig><fig id="F13588972" position="float" orientation="portrait"><object-id xmlns:xlink="http://www.w3.org/1999/xlink" content-type="arpha" xlink:type="simple">39423FE3-D711-52F2-B477-0EC978822ADB</object-id><object-id xmlns:xlink="http://www.w3.org/1999/xlink" content-type="doi" xlink:type="simple">10.3897/BDJ.13.e175847.figure1e</object-id><label>Figure 1e.</label><caption><p><italic><tp:taxon-name><tp:taxon-name-part taxon-name-part-type="genus" reg="Rhipiphorothrips">Rhipiphorothrips</tp:taxon-name-part> <tp:taxon-name-part taxon-name-part-type="species" reg="cruentatus">cruentatus</tp:taxon-name-part></tp:taxon-name></italic> Hood.</p></caption><graphic xmlns:xlink="http://www.w3.org/1999/xlink" xlink:href="bdj-13-e175847-g001_e.jpg" xlink:type="simple" position="float" orientation="portrait" id="oo_1444788.jpg"><uri content-type="original_file" xlink:type="simple">https://binary.pensoft.net/fig/1444788</uri></graphic></fig></fig-group><fig id="F13588969" position="float" orientation="portrait"><object-id xmlns:xlink="http://www.w3.org/1999/xlink" content-type="arpha" xlink:type="simple">28ED2334-9C3F-5033-9582-100F53AE9E60</object-id><object-id xmlns:xlink="http://www.w3.org/1999/xlink" content-type="doi" xlink:type="simple">10.3897/BDJ.13.e175847.figure1b</object-id><label>Figure 1b.</label><caption><p><italic><tp:taxon-name><tp:taxon-name-part taxon-name-part-type="genus" reg="Hercinothrips">Hercinothrips</tp:taxon-name-part> <tp:taxon-name-part taxon-name-part-type="species" reg="femoralis">femoralis</tp:taxon-name-part></tp:taxon-name></italic> Reuter;</p></caption><graphic xmlns:xlink="http://www.w3.org/1999/xlink" xlink:href="bdj-13-e175847-g001_b.jpg" xlink:type="simple" position="float" orientation="portrait" id="oo_1444783.jpg"><uri content-type="original_file" xlink:type="simple">https://binary.pensoft.net/fig/1444783</uri></graphic></fig><fig-group id="F13588974" position="float" orientation="portrait"><caption><p>Forewings (a-d); Tarsi (e-f):</p></caption><fig id="F13588984" position="float" orientation="portrait"><object-id xmlns:xlink="http://www.w3.org/1999/xlink" content-type="arpha" xlink:type="simple">AA345781-F7CB-5E36-969A-EFB6A3CE8109</object-id><object-id xmlns:xlink="http://www.w3.org/1999/xlink" content-type="doi" xlink:type="simple">10.3897/BDJ.13.e175847.figure2a</object-id><label>Figure 2a.</label><caption><p><italic><tp:taxon-name><tp:taxon-name-part taxon-name-part-type="genus" reg="Caliothrips">Caliothrips</tp:taxon-name-part> <tp:taxon-name-part taxon-name-part-type="species" reg="helini">helini</tp:taxon-name-part></tp:taxon-name></italic> Hood;</p></caption><graphic xmlns:xlink="http://www.w3.org/1999/xlink" xlink:href="bdj-13-e175847-g002_a.jpg" xlink:type="simple" position="float" orientation="portrait" id="oo_1444794.jpg"><uri content-type="original_file" xlink:type="simple">https://binary.pensoft.net/fig/1444794</uri></graphic></fig><fig id="F13588985" position="float" orientation="portrait"><object-id xmlns:xlink="http://www.w3.org/1999/xlink" content-type="arpha" xlink:type="simple">7123E9E1-4956-5046-9E07-7834D5208FD3</object-id><object-id xmlns:xlink="http://www.w3.org/1999/xlink" content-type="doi" xlink:type="simple">10.3897/BDJ.13.e175847.figure2b</object-id><label>Figure 2b.</label><caption><p><italic><tp:taxon-name><tp:taxon-name-part taxon-name-part-type="genus" reg="Hercinothrips">Hercinothrips</tp:taxon-name-part> <tp:taxon-name-part taxon-name-part-type="species" reg="femoralis">femoralis</tp:taxon-name-part></tp:taxon-name></italic> Reuter;</p></caption><graphic xmlns:xlink="http://www.w3.org/1999/xlink" xlink:href="bdj-13-e175847-g002_b.jpg" xlink:type="simple" position="float" orientation="portrait" id="oo_1444797.jpg"><uri content-type="original_file" xlink:type="simple">https://binary.pensoft.net/fig/1444797</uri></graphic></fig><fig id="F13588986" position="float" orientation="portrait"><object-id xmlns:xlink="http://www.w3.org/1999/xlink" content-type="arpha" xlink:type="simple">E7CFBA87-63B0-5424-941D-B20B2E6F3314</object-id><object-id xmlns:xlink="http://www.w3.org/1999/xlink" content-type="doi" xlink:type="simple">10.3897/BDJ.13.e175847.figure2c</object-id><label>Figure 2c.</label><caption><p><italic><tp:taxon-name><tp:taxon-name-part taxon-name-part-type="genus" reg="Phibalothrips">Phibalothrips</tp:taxon-name-part> <tp:taxon-name-part taxon-name-part-type="species" reg="peringueyi">peringueyi</tp:taxon-name-part></tp:taxon-name></italic> (Faure);</p></caption><graphic xmlns:xlink="http://www.w3.org/1999/xlink" xlink:href="bdj-13-e175847-g002_c.jpg" xlink:type="simple" position="float" orientation="portrait" id="oo_1444798.jpg"><uri content-type="original_file" xlink:type="simple">https://binary.pensoft.net/fig/1444798</uri></graphic></fig><fig id="F13588987" position="float" orientation="portrait"><object-id xmlns:xlink="http://www.w3.org/1999/xlink" content-type="arpha" xlink:type="simple">EC1A514C-7BCA-5521-A192-F2D020C353C1</object-id><object-id xmlns:xlink="http://www.w3.org/1999/xlink" content-type="doi" xlink:type="simple">10.3897/BDJ.13.e175847.figure2d</object-id><label>Figure 2d.</label><caption><p><italic><tp:taxon-name><tp:taxon-name-part taxon-name-part-type="genus" reg="Retithrips">Retithrips</tp:taxon-name-part> <tp:taxon-name-part taxon-name-part-type="species" reg="syriacus">syriacus</tp:taxon-name-part></tp:taxon-name></italic> (Mayet);</p></caption><graphic xmlns:xlink="http://www.w3.org/1999/xlink" xlink:href="bdj-13-e175847-g002_d.jpg" xlink:type="simple" position="float" orientation="portrait" id="oo_1444799.jpg"><uri content-type="original_file" xlink:type="simple">https://binary.pensoft.net/fig/1444799</uri></graphic></fig><fig id="F13588988" position="float" orientation="portrait"><object-id xmlns:xlink="http://www.w3.org/1999/xlink" content-type="arpha" xlink:type="simple">82ED91AB-6633-5041-950C-D889106EB84E</object-id><object-id xmlns:xlink="http://www.w3.org/1999/xlink" content-type="doi" xlink:type="simple">10.3897/BDJ.13.e175847.figure2e</object-id><label>Figure 2e.</label><caption><p><italic><tp:taxon-name><tp:taxon-name-part taxon-name-part-type="genus" reg="Caliothrips">Caliothrips</tp:taxon-name-part> <tp:taxon-name-part taxon-name-part-type="species" reg="luckmanni">luckmanni</tp:taxon-name-part></tp:taxon-name></italic> Wilson;</p></caption><graphic xmlns:xlink="http://www.w3.org/1999/xlink" xlink:href="bdj-13-e175847-g002_e.jpg" xlink:type="simple" position="float" orientation="portrait" id="oo_1444802.jpg"><uri content-type="original_file" xlink:type="simple">https://binary.pensoft.net/fig/1444802</uri></graphic></fig><fig id="F13588989" position="float" orientation="portrait"><object-id xmlns:xlink="http://www.w3.org/1999/xlink" content-type="arpha" xlink:type="simple">5B705B56-1DD1-5B27-8300-01A59E30FC30</object-id><object-id xmlns:xlink="http://www.w3.org/1999/xlink" content-type="doi" xlink:type="simple">10.3897/BDJ.13.e175847.figure2f</object-id><label>Figure 2f.</label><caption><p><italic><tp:taxon-name><tp:taxon-name-part taxon-name-part-type="genus" reg="Hercinothrips">Hercinothrips</tp:taxon-name-part> <tp:taxon-name-part taxon-name-part-type="species" reg="femoralis">femoralis</tp:taxon-name-part></tp:taxon-name></italic> Reuter.</p></caption><graphic xmlns:xlink="http://www.w3.org/1999/xlink" xlink:href="bdj-13-e175847-g002_f.jpg" xlink:type="simple" position="float" orientation="portrait" id="oo_1444807.jpg"><uri content-type="original_file" xlink:type="simple">https://binary.pensoft.net/fig/1444807</uri></graphic></fig></fig-group><fig id="F13588985" position="float" orientation="portrait"><object-id xmlns:xlink="http://www.w3.org/1999/xlink" content-type="arpha" xlink:type="simple">7123E9E1-4956-5046-9E07-7834D5208FD3</object-id><object-id xmlns:xlink="http://www.w3.org/1999/xlink" content-type="doi" xlink:type="simple">10.3897/BDJ.13.e175847.figure2b</object-id><label>Figure 2b.</label><caption><p><italic><tp:taxon-name><tp:taxon-name-part taxon-name-part-type="genus" reg="Hercinothrips">Hercinothrips</tp:taxon-name-part> <tp:taxon-name-part taxon-name-part-type="species" reg="femoralis">femoralis</tp:taxon-name-part></tp:taxon-name></italic> Reuter;</p></caption><graphic xmlns:xlink="http://www.w3.org/1999/xlink" xlink:href="bdj-13-e175847-g002_b.jpg" xlink:type="simple" position="float" orientation="portrait" id="oo_1444797.jpg"><uri content-type="original_file" xlink:type="simple">https://binary.pensoft.net/fig/1444797</uri></graphic></fig></tp:treatment-sec><ref-list><ref id="B13588935"><element-citation xmlns:xlink="http://www.w3.org/1999/xlink" publication-type="article" xlink:type="simple"><person-group person-group-type="author"><name name-style="western"><surname>Goldaracena</surname><given-names>A</given-names></name><name name-style="western"><surname>Vierbergen</surname><given-names>G</given-names></name></person-group><year>2022</year><article-title>A key to species of <italic><tp:taxon-name><tp:taxon-name-part taxon-name-part-type="genus" reg="Hercinothrips">Hercinothrips</tp:taxon-name-part></tp:taxon-name></italic>, with one new species, and a neotypedesignation for <italic><tp:taxon-name><tp:taxon-name-part taxon-name-part-type="genus" reg="Hercinothrips">H.</tp:taxon-name-part> <tp:taxon-name-part taxon-name-part-type="species" reg="trilineatus">trilineatus</tp:taxon-name-part></tp:taxon-name></italic> (Priesner)</article-title><source>Zootaxa</source><volume>5169</volume><issue>4</issue><fpage>322</fpage><lpage>330</lpage><pub-id pub-id-type="doi">10.11646/zootaxa.5169.4.2</pub-id></element-citation></ref><ref id="B13588879"><element-citation xmlns:xlink="http://www.w3.org/1999/xlink" publication-type="other" xlink:type="simple"><person-group person-group-type="author"><name name-style="western"><surname>Moritz</surname><given-names>G</given-names></name><name name-style="western"><surname>Brandt</surname><given-names>S</given-names></name><name name-style="western"><surname>Triapitsyn</surname><given-names>S</given-names></name><name name-style="western"><surname>Subramanian</surname><given-names>S</given-names></name></person-group><year>2013</year><article-title>Identification and information tools for pest thrips in East Africa. Available from:</article-title><uri xlink:type="simple">https://thripsnet.zoologie.uni-halle.de/key-server-neu/data/0a0b0a0e-0d03-4106-8306 08060a080902/media/Html/Hercinothrips%20bicinctus.html</uri></element-citation></ref></ref-list></tp:taxon-treatment>
