# Supplementary material for: Contribution to the subfamily Panchaetothripinae (Thysanoptera, Thripidae) from Saudi Arabia, with two new genera records and an illustrated key
Source: Biodivers Data J. 2025 Nov 20;13:e175847. doi: 10.3897/BDJ.13.e175847 (PMC12661335; doi:10.3897/BDJ.13.e175847)
Supplement: XML Treatment for Rhipiphorothrip [file BDJ.13.e175847-treatment3.xml]

<!DOCTYPE tp:taxon-treatment
  PUBLIC "-//TaxonX//DTD Taxonomic Treatment Publishing DTD v0 20100105//EN" "tax-treatment-NSO.dtd">
<tp:taxon-treatment xmlns:tp="http://www.plazi.org/taxpub"><tp:treatment-meta><mixed-citation publication-type="journal"><person-group><name><surname>Rasool</surname><given-names>Iftekhar</given-names></name><name><surname>Al-Ansi</surname><given-names>Amin N</given-names></name><name><surname>Al Dhafer</surname><given-names>Hathal Mohammed</given-names></name></person-group><article-title>Contribution to the subfamily <tp:taxon-name><tp:taxon-name-part taxon-name-part-type="subfamily">Panchaetothripinae</tp:taxon-name-part></tp:taxon-name> (<tp:taxon-name><tp:taxon-name-part taxon-name-part-type="order">Thysanoptera</tp:taxon-name-part></tp:taxon-name>, <tp:taxon-name><tp:taxon-name-part taxon-name-part-type="family">Thripidae</tp:taxon-name-part></tp:taxon-name>) from Saudi Arabia, with two new genera records and an illustrated key</article-title><source>Biodivers Data J</source><day>20</day><month>11</month><year>2025</year><volume>13</volume><pub-id pub-id-type="doi">10.3897/BDJ.13.e175847</pub-id></mixed-citation></tp:treatment-meta><tp:nomenclature><tp:taxon-name>
            <object-id xmlns:xlink="http://www.w3.org/1999/xlink" content-type="arpha" xlink:type="simple">D16E8F15-C0F6-5354-B497-736A274C07A0</object-id>
            <tp:taxon-name-part taxon-name-part-type="genus">Rhipiphorothrip</tp:taxon-name-part>
          </tp:taxon-name><tp:taxon-authority>Morgan, 1913</tp:taxon-authority><tp:nomenclature-citation-list><tp:nomenclature-citation><tp:taxon-name>
                <tp:taxon-name-part taxon-name-part-type="genus" reg="Rhipiphorothrips">Rhipiphorothrips</tp:taxon-name-part>
              </tp:taxon-name><comment> Morgan, 1913: 17. Type species: <italic><tp:taxon-name><tp:taxon-name-part taxon-name-part-type="genus" reg="Rhipiphorothrips">Rhipiphorothrips</tp:taxon-name-part> <tp:taxon-name-part taxon-name-part-type="species" reg="pulchellus">pulchellus</tp:taxon-name-part></tp:taxon-name></italic> Morgan, 1913. Type locality: Sri Lanka.</comment></tp:nomenclature-citation></tp:nomenclature-citation-list></tp:nomenclature><tp:treatment-sec sec-type="Taxon discussion"><title>Taxon discussion</title><p>The <italic><tp:taxon-name><tp:taxon-name-part taxon-name-part-type="genus" reg="Rhipiphorothrips">Rhipiphorothrips</tp:taxon-name-part></tp:taxon-name></italic> is an Old World palaeotropical genus, comprising five species. Two of these are known from tropical Africa and three from tropical Asia and China (<xref ref-type="bibr" rid="B13588895">Wilson 1975</xref>, <xref ref-type="bibr" rid="B13588887">ThripsWiki 2025</xref>). In the Arabian Peninsula, the genus was known only from Oman (<xref ref-type="bibr" rid="B13588826">Mirab-balou 2018</xref>) and is recorded for the first time from Saudi Arabia. The members of the genus are unique amongst other <tp:taxon-name><tp:taxon-name-part taxon-name-part-type="subfamily">Panchaetothripinae</tp:taxon-name-part></tp:taxon-name> genera by having strongly rugose sculpture on head, pronotum and body surface. It is close to <italic><tp:taxon-name><tp:taxon-name-part taxon-name-part-type="genus" reg="Australothrips">Australothrips</tp:taxon-name-part></tp:taxon-name></italic> Bagnall, <italic><tp:taxon-name><tp:taxon-name-part taxon-name-part-type="genus" reg="Phibalothrips">Phibalothrips</tp:taxon-name-part></tp:taxon-name></italic> Hood and <italic><tp:taxon-name><tp:taxon-name-part taxon-name-part-type="genus" reg="Retithrips">Retithrips</tp:taxon-name-part></tp:taxon-name></italic> Marchal in lacking fringed cilia on the fore-wing anterior margins. However, these genera have polygonal reticles on the head instead of rugose sculptures as in <italic><tp:taxon-name><tp:taxon-name-part taxon-name-part-type="genus" reg="Rhipiphorothrips">Rhipiphorothrips</tp:taxon-name-part></tp:taxon-name></italic> (<xref ref-type="bibr" rid="B13588895">Wilson 1975</xref>). The other important characters of the genus include: 8-segmented antennae, without microtrichia, segments III–IV with simple (<italic><tp:taxon-name><tp:taxon-name-part taxon-name-part-type="genus" reg="Rhipiphorothrips">Rh.</tp:taxon-name-part> <tp:taxon-name-part taxon-name-part-type="species" reg="cruentatus">cruentatus</tp:taxon-name-part></tp:taxon-name></italic> and <italic><tp:taxon-name><tp:taxon-name-part taxon-name-part-type="genus" reg="Rhipiphorothrips">Rh.</tp:taxon-name-part> <tp:taxon-name-part taxon-name-part-type="species" reg="pulchellus">pulchellus</tp:taxon-name-part></tp:taxon-name></italic>) or forked (<italic><tp:taxon-name><tp:taxon-name-part taxon-name-part-type="genus" reg="Rhipiphorothrips">Rh.</tp:taxon-name-part> <tp:taxon-name-part taxon-name-part-type="species" reg="africanus">africanus</tp:taxon-name-part></tp:taxon-name></italic>, <italic><tp:taxon-name><tp:taxon-name-part taxon-name-part-type="genus" reg="Rhipiphorothrips">Rh.</tp:taxon-name-part> <tp:taxon-name-part taxon-name-part-type="species" reg="concoloratus">concoloratus</tp:taxon-name-part></tp:taxon-name></italic> and <italic><tp:taxon-name><tp:taxon-name-part taxon-name-part-type="genus" reg="Rhipiphorothrips">Rh.</tp:taxon-name-part> <tp:taxon-name-part taxon-name-part-type="species" reg="miemsae">miemsae</tp:taxon-name-part></tp:taxon-name></italic>) sense cones (<xref ref-type="bibr" rid="B13588895">Wilson 1975</xref>, <xref ref-type="bibr" rid="B13588904">Zhang and Tong 1993</xref>); fore-wings anterior margin without cilia cf (Fig. <xref ref-type="fig" rid="F13588974">2</xref><xref ref-type="fig" rid="F13588986">c</xref>); tarsi 1-segmented; mesonotum completely divided medially with a longitudinal suture (Fig. <xref ref-type="fig" rid="F13589284">3</xref><xref ref-type="fig" rid="F13589294">f</xref>); metanotum raised, sculptured, in shape of inverted triangle (Fig. <xref ref-type="fig" rid="F13589284">3</xref><xref ref-type="fig" rid="F13589294">f</xref>); abdominal tergites III–IX with rugose sculpture laterally, each with median depression and polygonal reticules medially and comb-like microtrichia at anterior margin (Fig. <xref ref-type="fig" rid="F13589347">4</xref><xref ref-type="fig" rid="F13589353">b</xref>); tergites IX and X with setae on hind margin short and fan-shaped at apices (Fig. <xref ref-type="fig" rid="F13589347">4</xref><xref ref-type="fig" rid="F13589355">d</xref>).</p></tp:treatment-sec><tp:treatment-sec><!--Section generated to contain objects referenced in tp:taxon-treatment.--><fig-group id="F13588974" position="float" orientation="portrait"><caption><p>Forewings (a-d); Tarsi (e-f):</p></caption><fig id="F13588984" position="float" orientation="portrait"><object-id xmlns:xlink="http://www.w3.org/1999/xlink" content-type="arpha" xlink:type="simple">AA345781-F7CB-5E36-969A-EFB6A3CE8109</object-id><object-id xmlns:xlink="http://www.w3.org/1999/xlink" content-type="doi" xlink:type="simple">10.3897/BDJ.13.e175847.figure2a</object-id><label>Figure 2a.</label><caption><p><italic><tp:taxon-name><tp:taxon-name-part taxon-name-part-type="genus" reg="Caliothrips">Caliothrips</tp:taxon-name-part> <tp:taxon-name-part taxon-name-part-type="species" reg="helini">helini</tp:taxon-name-part></tp:taxon-name></italic> Hood;</p></caption><graphic xmlns:xlink="http://www.w3.org/1999/xlink" xlink:href="bdj-13-e175847-g002_a.jpg" xlink:type="simple" position="float" orientation="portrait" id="oo_1444794.jpg"><uri content-type="original_file" xlink:type="simple">https://binary.pensoft.net/fig/1444794</uri></graphic></fig><fig id="F13588985" position="float" orientation="portrait"><object-id xmlns:xlink="http://www.w3.org/1999/xlink" content-type="arpha" xlink:type="simple">7123E9E1-4956-5046-9E07-7834D5208FD3</object-id><object-id xmlns:xlink="http://www.w3.org/1999/xlink" content-type="doi" xlink:type="simple">10.3897/BDJ.13.e175847.figure2b</object-id><label>Figure 2b.</label><caption><p><italic><tp:taxon-name><tp:taxon-name-part taxon-name-part-type="genus" reg="Hercinothrips">Hercinothrips</tp:taxon-name-part> <tp:taxon-name-part taxon-name-part-type="species" reg="femoralis">femoralis</tp:taxon-name-part></tp:taxon-name></italic> Reuter;</p></caption><graphic xmlns:xlink="http://www.w3.org/1999/xlink" xlink:href="bdj-13-e175847-g002_b.jpg" xlink:type="simple" position="float" orientation="portrait" id="oo_1444797.jpg"><uri content-type="original_file" xlink:type="simple">https://binary.pensoft.net/fig/1444797</uri></graphic></fig><fig id="F13588986" position="float" orientation="portrait"><object-id xmlns:xlink="http://www.w3.org/1999/xlink" content-type="arpha" xlink:type="simple">E7CFBA87-63B0-5424-941D-B20B2E6F3314</object-id><object-id xmlns:xlink="http://www.w3.org/1999/xlink" content-type="doi" xlink:type="simple">10.3897/BDJ.13.e175847.figure2c</object-id><label>Figure 2c.</label><caption><p><italic><tp:taxon-name><tp:taxon-name-part taxon-name-part-type="genus" reg="Phibalothrips">Phibalothrips</tp:taxon-name-part> <tp:taxon-name-part taxon-name-part-type="species" reg="peringueyi">peringueyi</tp:taxon-name-part></tp:taxon-name></italic> (Faure);</p></caption><graphic xmlns:xlink="http://www.w3.org/1999/xlink" xlink:href="bdj-13-e175847-g002_c.jpg" xlink:type="simple" position="float" orientation="portrait" id="oo_1444798.jpg"><uri content-type="original_file" xlink:type="simple">https://binary.pensoft.net/fig/1444798</uri></graphic></fig><fig id="F13588987" position="float" orientation="portrait"><object-id xmlns:xlink="http://www.w3.org/1999/xlink" content-type="arpha" xlink:type="simple">EC1A514C-7BCA-5521-A192-F2D020C353C1</object-id><object-id xmlns:xlink="http://www.w3.org/1999/xlink" content-type="doi" xlink:type="simple">10.3897/BDJ.13.e175847.figure2d</object-id><label>Figure 2d.</label><caption><p><italic><tp:taxon-name><tp:taxon-name-part taxon-name-part-type="genus" reg="Retithrips">Retithrips</tp:taxon-name-part> <tp:taxon-name-part taxon-name-part-type="species" reg="syriacus">syriacus</tp:taxon-name-part></tp:taxon-name></italic> (Mayet);</p></caption><graphic xmlns:xlink="http://www.w3.org/1999/xlink" xlink:href="bdj-13-e175847-g002_d.jpg" xlink:type="simple" position="float" orientation="portrait" id="oo_1444799.jpg"><uri content-type="original_file" xlink:type="simple">https://binary.pensoft.net/fig/1444799</uri></graphic></fig><fig id="F13588988" position="float" orientation="portrait"><object-id xmlns:xlink="http://www.w3.org/1999/xlink" content-type="arpha" xlink:type="simple">82ED91AB-6633-5041-950C-D889106EB84E</object-id><object-id xmlns:xlink="http://www.w3.org/1999/xlink" content-type="doi" xlink:type="simple">10.3897/BDJ.13.e175847.figure2e</object-id><label>Figure 2e.</label><caption><p><italic><tp:taxon-name><tp:taxon-name-part taxon-name-part-type="genus" reg="Caliothrips">Caliothrips</tp:taxon-name-part> <tp:taxon-name-part taxon-name-part-type="species" reg="luckmanni">luckmanni</tp:taxon-name-part></tp:taxon-name></italic> Wilson;</p></caption><graphic xmlns:xlink="http://www.w3.org/1999/xlink" xlink:href="bdj-13-e175847-g002_e.jpg" xlink:type="simple" position="float" orientation="portrait" id="oo_1444802.jpg"><uri content-type="original_file" xlink:type="simple">https://binary.pensoft.net/fig/1444802</uri></graphic></fig><fig id="F13588989" position="float" orientation="portrait"><object-id xmlns:xlink="http://www.w3.org/1999/xlink" content-type="arpha" xlink:type="simple">5B705B56-1DD1-5B27-8300-01A59E30FC30</object-id><object-id xmlns:xlink="http://www.w3.org/1999/xlink" content-type="doi" xlink:type="simple">10.3897/BDJ.13.e175847.figure2f</object-id><label>Figure 2f.</label><caption><p><italic><tp:taxon-name><tp:taxon-name-part taxon-name-part-type="genus" reg="Hercinothrips">Hercinothrips</tp:taxon-name-part> <tp:taxon-name-part taxon-name-part-type="species" reg="femoralis">femoralis</tp:taxon-name-part></tp:taxon-name></italic> Reuter.</p></caption><graphic xmlns:xlink="http://www.w3.org/1999/xlink" xlink:href="bdj-13-e175847-g002_f.jpg" xlink:type="simple" position="float" orientation="portrait" id="oo_1444807.jpg"><uri content-type="original_file" xlink:type="simple">https://binary.pensoft.net/fig/1444807</uri></graphic></fig></fig-group><fig id="F13588986" position="float" orientation="portrait"><object-id xmlns:xlink="http://www.w3.org/1999/xlink" content-type="arpha" xlink:type="simple">E7CFBA87-63B0-5424-941D-B20B2E6F3314</object-id><object-id xmlns:xlink="http://www.w3.org/1999/xlink" content-type="doi" xlink:type="simple">10.3897/BDJ.13.e175847.figure2c</object-id><label>Figure 2c.</label><caption><p><italic><tp:taxon-name><tp:taxon-name-part taxon-name-part-type="genus" reg="Phibalothrips">Phibalothrips</tp:taxon-name-part> <tp:taxon-name-part taxon-name-part-type="species" reg="peringueyi">peringueyi</tp:taxon-name-part></tp:taxon-name></italic> (Faure);</p></caption><graphic xmlns:xlink="http://www.w3.org/1999/xlink" xlink:href="bdj-13-e175847-g002_c.jpg" xlink:type="simple" position="float" orientation="portrait" id="oo_1444798.jpg"><uri content-type="original_file" xlink:type="simple">https://binary.pensoft.net/fig/1444798</uri></graphic></fig><fig-group id="F13589284" position="float" orientation="portrait"><caption><p>Head and pronotum (a-d); Meso and metanotum (e-f):</p></caption><fig id="F13589289" position="float" orientation="portrait"><object-id xmlns:xlink="http://www.w3.org/1999/xlink" content-type="arpha" xlink:type="simple">4577BE5F-5205-5DEE-8B82-940F93826083</object-id><object-id xmlns:xlink="http://www.w3.org/1999/xlink" content-type="doi" xlink:type="simple">10.3897/BDJ.13.e175847.figure3a</object-id><label>Figure 3a.</label><caption><p><italic><tp:taxon-name><tp:taxon-name-part taxon-name-part-type="genus" reg="Caliothrips">Caliothrips</tp:taxon-name-part> <tp:taxon-name-part taxon-name-part-type="species" reg="quadrifasciatus">quadrifasciatus</tp:taxon-name-part></tp:taxon-name></italic> (Girault);</p></caption><graphic xmlns:xlink="http://www.w3.org/1999/xlink" xlink:href="bdj-13-e175847-g003_a.jpg" xlink:type="simple" position="float" orientation="portrait" id="oo_1445077.jpg"><uri content-type="original_file" xlink:type="simple">https://binary.pensoft.net/fig/1445077</uri></graphic></fig><fig id="F13589290" position="float" orientation="portrait"><object-id xmlns:xlink="http://www.w3.org/1999/xlink" content-type="arpha" xlink:type="simple">82F63A0F-2B3C-5669-AF5D-D39FE881C362</object-id><object-id xmlns:xlink="http://www.w3.org/1999/xlink" content-type="doi" xlink:type="simple">10.3897/BDJ.13.e175847.figure3b</object-id><label>Figure 3b.</label><caption><p><italic><tp:taxon-name><tp:taxon-name-part taxon-name-part-type="genus" reg="Hercinothrips">Hercinothrips</tp:taxon-name-part> <tp:taxon-name-part taxon-name-part-type="species" reg="femoralis">femoralis</tp:taxon-name-part></tp:taxon-name></italic> Reuter;</p></caption><graphic xmlns:xlink="http://www.w3.org/1999/xlink" xlink:href="bdj-13-e175847-g003_b.jpg" xlink:type="simple" position="float" orientation="portrait" id="oo_1445078.jpg"><uri content-type="original_file" xlink:type="simple">https://binary.pensoft.net/fig/1445078</uri></graphic></fig><fig id="F13589291" position="float" orientation="portrait"><object-id xmlns:xlink="http://www.w3.org/1999/xlink" content-type="arpha" xlink:type="simple">F03790BA-030B-515C-8202-29047ED89ED2</object-id><object-id xmlns:xlink="http://www.w3.org/1999/xlink" content-type="doi" xlink:type="simple">10.3897/BDJ.13.e175847.figure3c</object-id><label>Figure 3c.</label><caption><p><italic><tp:taxon-name><tp:taxon-name-part taxon-name-part-type="genus" reg="Phibalothrips">Phibalothrips</tp:taxon-name-part> <tp:taxon-name-part taxon-name-part-type="species" reg="peringueyi">peringueyi</tp:taxon-name-part></tp:taxon-name></italic> (Faure);</p></caption><graphic xmlns:xlink="http://www.w3.org/1999/xlink" xlink:href="bdj-13-e175847-g003_c.jpg" xlink:type="simple" position="float" orientation="portrait" id="oo_1445079.jpg"><uri content-type="original_file" xlink:type="simple">https://binary.pensoft.net/fig/1445079</uri></graphic></fig><fig id="F13589292" position="float" orientation="portrait"><object-id xmlns:xlink="http://www.w3.org/1999/xlink" content-type="arpha" xlink:type="simple">8AF9A515-144B-5BCE-98CB-A5FEEC113FED</object-id><object-id xmlns:xlink="http://www.w3.org/1999/xlink" content-type="doi" xlink:type="simple">10.3897/BDJ.13.e175847.figure3d</object-id><label>Figure 3d.</label><caption><p><italic><tp:taxon-name><tp:taxon-name-part taxon-name-part-type="genus" reg="Rhipiphorothrips">Rhipiphorothrips</tp:taxon-name-part> <tp:taxon-name-part taxon-name-part-type="species" reg="cruentatus">cruentatus</tp:taxon-name-part></tp:taxon-name></italic> Hood;</p></caption><graphic xmlns:xlink="http://www.w3.org/1999/xlink" xlink:href="bdj-13-e175847-g003_d.jpg" xlink:type="simple" position="float" orientation="portrait" id="oo_1445080.jpg"><uri content-type="original_file" xlink:type="simple">https://binary.pensoft.net/fig/1445080</uri></graphic></fig><fig id="F13589293" position="float" orientation="portrait"><object-id xmlns:xlink="http://www.w3.org/1999/xlink" content-type="arpha" xlink:type="simple">F44B9B6D-0E46-5C63-A783-2F2133E3F691</object-id><object-id xmlns:xlink="http://www.w3.org/1999/xlink" content-type="doi" xlink:type="simple">10.3897/BDJ.13.e175847.figure3e</object-id><label>Figure 3e.</label><caption><p><italic><tp:taxon-name><tp:taxon-name-part taxon-name-part-type="genus" reg="Phibalothrips">Phibalothrips</tp:taxon-name-part> <tp:taxon-name-part taxon-name-part-type="species" reg="peringueyi">peringueyi</tp:taxon-name-part></tp:taxon-name></italic> (Faure);</p></caption><graphic xmlns:xlink="http://www.w3.org/1999/xlink" xlink:href="bdj-13-e175847-g003_e.jpg" xlink:type="simple" position="float" orientation="portrait" id="oo_1445081.jpg"><uri content-type="original_file" xlink:type="simple">https://binary.pensoft.net/fig/1445081</uri></graphic></fig><fig id="F13589294" position="float" orientation="portrait"><object-id xmlns:xlink="http://www.w3.org/1999/xlink" content-type="arpha" xlink:type="simple">57767857-3411-5E00-9263-03598C5568DC</object-id><object-id xmlns:xlink="http://www.w3.org/1999/xlink" content-type="doi" xlink:type="simple">10.3897/BDJ.13.e175847.figure3f</object-id><label>Figure 3f.</label><caption><p><italic><tp:taxon-name><tp:taxon-name-part taxon-name-part-type="genus" reg="Rhipiphorothrips">Rhipiphorothrips</tp:taxon-name-part> <tp:taxon-name-part taxon-name-part-type="species" reg="cruentatus">cruentatus</tp:taxon-name-part></tp:taxon-name></italic> Hood.</p></caption><graphic xmlns:xlink="http://www.w3.org/1999/xlink" xlink:href="bdj-13-e175847-g003_f.jpg" xlink:type="simple" position="float" orientation="portrait" id="oo_1445082.jpg"><uri content-type="original_file" xlink:type="simple">https://binary.pensoft.net/fig/1445082</uri></graphic></fig></fig-group><fig id="F13589294" position="float" orientation="portrait"><object-id xmlns:xlink="http://www.w3.org/1999/xlink" content-type="arpha" xlink:type="simple">57767857-3411-5E00-9263-03598C5568DC</object-id><object-id xmlns:xlink="http://www.w3.org/1999/xlink" content-type="doi" xlink:type="simple">10.3897/BDJ.13.e175847.figure3f</object-id><label>Figure 3f.</label><caption><p><italic><tp:taxon-name><tp:taxon-name-part taxon-name-part-type="genus" reg="Rhipiphorothrips">Rhipiphorothrips</tp:taxon-name-part> <tp:taxon-name-part taxon-name-part-type="species" reg="cruentatus">cruentatus</tp:taxon-name-part></tp:taxon-name></italic> Hood.</p></caption><graphic xmlns:xlink="http://www.w3.org/1999/xlink" xlink:href="bdj-13-e175847-g003_f.jpg" xlink:type="simple" position="float" orientation="portrait" id="oo_1445082.jpg"><uri content-type="original_file" xlink:type="simple">https://binary.pensoft.net/fig/1445082</uri></graphic></fig><fig-group id="F13589347" position="float" orientation="portrait"><caption><p>Abdominal tergites III–V (a-b); Abdominal tergites VIII-X (c-d); male sternite (e):</p></caption><fig id="F13589352" position="float" orientation="portrait"><object-id xmlns:xlink="http://www.w3.org/1999/xlink" content-type="arpha" xlink:type="simple">646A2C80-E516-5AB9-BFFA-174EE31B47F6</object-id><object-id xmlns:xlink="http://www.w3.org/1999/xlink" content-type="doi" xlink:type="simple">10.3897/BDJ.13.e175847.figure4a</object-id><label>Figure 4a.</label><caption><p><italic><tp:taxon-name><tp:taxon-name-part taxon-name-part-type="genus" reg="Phibalothrips">Phibalothrips</tp:taxon-name-part> <tp:taxon-name-part taxon-name-part-type="species" reg="peringueyi">peringueyi</tp:taxon-name-part></tp:taxon-name></italic> (Faure);</p></caption><graphic xmlns:xlink="http://www.w3.org/1999/xlink" xlink:href="bdj-13-e175847-g004_a.jpg" xlink:type="simple" position="float" orientation="portrait" id="oo_1445083.jpg"><uri content-type="original_file" xlink:type="simple">https://binary.pensoft.net/fig/1445083</uri></graphic></fig><fig id="F13589353" position="float" orientation="portrait"><object-id xmlns:xlink="http://www.w3.org/1999/xlink" content-type="arpha" xlink:type="simple">B6BF33C2-A834-514D-BF76-848DAF816D3E</object-id><object-id xmlns:xlink="http://www.w3.org/1999/xlink" content-type="doi" xlink:type="simple">10.3897/BDJ.13.e175847.figure4b</object-id><label>Figure 4b.</label><caption><p><italic><tp:taxon-name><tp:taxon-name-part taxon-name-part-type="genus" reg="Rhipiphorothrips">Rhipiphorothrips</tp:taxon-name-part> <tp:taxon-name-part taxon-name-part-type="species" reg="cruentatus">cruentatus</tp:taxon-name-part></tp:taxon-name></italic> Hood;</p></caption><graphic xmlns:xlink="http://www.w3.org/1999/xlink" xlink:href="bdj-13-e175847-g004_b.jpg" xlink:type="simple" position="float" orientation="portrait" id="oo_1445086.jpg"><uri content-type="original_file" xlink:type="simple">https://binary.pensoft.net/fig/1445086</uri></graphic></fig><fig id="F13589354" position="float" orientation="portrait"><object-id xmlns:xlink="http://www.w3.org/1999/xlink" content-type="arpha" xlink:type="simple">384D2377-38E8-5846-949A-D893C33A6FAF</object-id><object-id xmlns:xlink="http://www.w3.org/1999/xlink" content-type="doi" xlink:type="simple">10.3897/BDJ.13.e175847.figure4c</object-id><label>Figure 4c.</label><caption><p><italic><tp:taxon-name><tp:taxon-name-part taxon-name-part-type="genus" reg="Phibalothrips">Phibalothrips</tp:taxon-name-part> <tp:taxon-name-part taxon-name-part-type="species" reg="peringueyi">peringueyi</tp:taxon-name-part></tp:taxon-name></italic> (Faure);</p></caption><graphic xmlns:xlink="http://www.w3.org/1999/xlink" xlink:href="bdj-13-e175847-g004_c.jpg" xlink:type="simple" position="float" orientation="portrait" id="oo_1445087.jpg"><uri content-type="original_file" xlink:type="simple">https://binary.pensoft.net/fig/1445087</uri></graphic></fig><fig id="F13589355" position="float" orientation="portrait"><object-id xmlns:xlink="http://www.w3.org/1999/xlink" content-type="arpha" xlink:type="simple">3A0248CD-D867-50D7-8983-719312455EFB</object-id><object-id xmlns:xlink="http://www.w3.org/1999/xlink" content-type="doi" xlink:type="simple">10.3897/BDJ.13.e175847.figure4d</object-id><label>Figure 4d.</label><caption><p><italic><tp:taxon-name><tp:taxon-name-part taxon-name-part-type="genus" reg="Rhipiphorothrips">Rhipiphorothrips</tp:taxon-name-part> <tp:taxon-name-part taxon-name-part-type="species" reg="cruentatus">cruentatus</tp:taxon-name-part></tp:taxon-name></italic> Hood;</p></caption><graphic xmlns:xlink="http://www.w3.org/1999/xlink" xlink:href="bdj-13-e175847-g004_d.jpg" xlink:type="simple" position="float" orientation="portrait" id="oo_1445088.jpg"><uri content-type="original_file" xlink:type="simple">https://binary.pensoft.net/fig/1445088</uri></graphic></fig><fig id="F13589356" position="float" orientation="portrait"><object-id xmlns:xlink="http://www.w3.org/1999/xlink" content-type="arpha" xlink:type="simple">7BAF3BEC-B3D4-5C0C-A3A6-7E4AF543A120</object-id><object-id xmlns:xlink="http://www.w3.org/1999/xlink" content-type="doi" xlink:type="simple">10.3897/BDJ.13.e175847.figure4e</object-id><label>Figure 4e.</label><caption><p><italic><tp:taxon-name><tp:taxon-name-part taxon-name-part-type="genus" reg="Rhipiphorothrips">Rhipiphorothrips</tp:taxon-name-part> <tp:taxon-name-part taxon-name-part-type="species" reg="cruentatus">cruentatus</tp:taxon-name-part></tp:taxon-name></italic> Hood.</p></caption><graphic xmlns:xlink="http://www.w3.org/1999/xlink" xlink:href="bdj-13-e175847-g004_e.jpg" xlink:type="simple" position="float" orientation="portrait" id="oo_1445089.jpg"><uri content-type="original_file" xlink:type="simple">https://binary.pensoft.net/fig/1445089</uri></graphic></fig></fig-group><fig id="F13589353" position="float" orientation="portrait"><object-id xmlns:xlink="http://www.w3.org/1999/xlink" content-type="arpha" xlink:type="simple">B6BF33C2-A834-514D-BF76-848DAF816D3E</object-id><object-id xmlns:xlink="http://www.w3.org/1999/xlink" content-type="doi" xlink:type="simple">10.3897/BDJ.13.e175847.figure4b</object-id><label>Figure 4b.</label><caption><p><italic><tp:taxon-name><tp:taxon-name-part taxon-name-part-type="genus" reg="Rhipiphorothrips">Rhipiphorothrips</tp:taxon-name-part> <tp:taxon-name-part taxon-name-part-type="species" reg="cruentatus">cruentatus</tp:taxon-name-part></tp:taxon-name></italic> Hood;</p></caption><graphic xmlns:xlink="http://www.w3.org/1999/xlink" xlink:href="bdj-13-e175847-g004_b.jpg" xlink:type="simple" position="float" orientation="portrait" id="oo_1445086.jpg"><uri content-type="original_file" xlink:type="simple">https://binary.pensoft.net/fig/1445086</uri></graphic></fig><fig id="F13589355" position="float" orientation="portrait"><object-id xmlns:xlink="http://www.w3.org/1999/xlink" content-type="arpha" xlink:type="simple">3A0248CD-D867-50D7-8983-719312455EFB</object-id><object-id xmlns:xlink="http://www.w3.org/1999/xlink" content-type="doi" xlink:type="simple">10.3897/BDJ.13.e175847.figure4d</object-id><label>Figure 4d.</label><caption><p><italic><tp:taxon-name><tp:taxon-name-part taxon-name-part-type="genus" reg="Rhipiphorothrips">Rhipiphorothrips</tp:taxon-name-part> <tp:taxon-name-part taxon-name-part-type="species" reg="cruentatus">cruentatus</tp:taxon-name-part></tp:taxon-name></italic> Hood;</p></caption><graphic xmlns:xlink="http://www.w3.org/1999/xlink" xlink:href="bdj-13-e175847-g004_d.jpg" xlink:type="simple" position="float" orientation="portrait" id="oo_1445088.jpg"><uri content-type="original_file" xlink:type="simple">https://binary.pensoft.net/fig/1445088</uri></graphic></fig></tp:treatment-sec><ref-list><ref id="B13588895"><element-citation xmlns:xlink="http://www.w3.org/1999/xlink" publication-type="article" xlink:type="simple"><person-group person-group-type="author"><name name-style="western"><surname>Wilson</surname><given-names>TH</given-names></name></person-group><year>1975</year><article-title>A monograph of the subfamily <tp:taxon-name><tp:taxon-name-part taxon-name-part-type="subfamily">Panchaetothripinae</tp:taxon-name-part></tp:taxon-name> (<tp:taxon-name><tp:taxon-name-part taxon-name-part-type="order">Thysanoptera</tp:taxon-name-part></tp:taxon-name>: <tp:taxon-name><tp:taxon-name-part taxon-name-part-type="family">Thripidae</tp:taxon-name-part></tp:taxon-name>)</article-title><source>Memoirs of the American Entomological Institute</source><volume>23</volume><fpage>1</fpage><lpage>354</lpage></element-citation></ref><ref id="B13588887"><element-citation xmlns:xlink="http://www.w3.org/1999/xlink" publication-type="other" xlink:type="simple"><person-group person-group-type="author"><name name-style="western"><surname>ThripsWiki</surname></name></person-group><year>2025</year><article-title>ThripsWiki - providing information on the World's thrips. https://thrips.info/wiki/Rhipiphorothrips</article-title><uri xlink:type="simple">https://thrips.info/wiki/Main_Page</uri></element-citation></ref><ref id="B13588826"><element-citation xmlns:xlink="http://www.w3.org/1999/xlink" publication-type="article" xlink:type="simple"><person-group person-group-type="author"><name name-style="western"><surname>Mirab-balou</surname><given-names>M.</given-names></name></person-group><year>2018</year><article-title>An updated checklist of Iranian thrips (<tp:taxon-name><tp:taxon-name-part taxon-name-part-type="class">Insecta</tp:taxon-name-part></tp:taxon-name>: <tp:taxon-name><tp:taxon-name-part taxon-name-part-type="order">Thysanoptera</tp:taxon-name-part></tp:taxon-name>)</article-title><source>Far Eastern Entomologist</source><volume>361</volume><fpage>12</fpage><lpage>36</lpage><uri xlink:type="simple">http://www.biosoil.ru/FEE/Publication/1744</uri><pub-id pub-id-type="doi">10.25221/fee.361.2</pub-id></element-citation></ref><ref id="B13588904"><element-citation xmlns:xlink="http://www.w3.org/1999/xlink" publication-type="article" xlink:type="simple"><person-group person-group-type="author"><name name-style="western"><surname>Zhang</surname><given-names>WQ</given-names></name><name name-style="western"><surname>Tong</surname><given-names>XL</given-names></name></person-group><year>1993</year><article-title>) Notes on some <tp:taxon-name><tp:taxon-name-part taxon-name-part-type="subfamily">Panchaetothripinae</tp:taxon-name-part></tp:taxon-name> species from Xishuangbanna, with description of a new species (<tp:taxon-name><tp:taxon-name-part taxon-name-part-type="family">Thripidae</tp:taxon-name-part></tp:taxon-name>: <tp:taxon-name><tp:taxon-name-part taxon-name-part-type="order">Thysanoptera</tp:taxon-name-part></tp:taxon-name>)</article-title><source>Journal of South China Agricultural University</source><volume>14</volume><issue>2</issue><fpage>51</fpage><lpage>54</lpage></element-citation></ref></ref-list></tp:taxon-treatment>
