# Supplementary material for: Contribution to the subfamily Panchaetothripinae (Thysanoptera, Thripidae) from Saudi Arabia, with two new genera records and an illustrated key
Source: Biodivers Data J. 2025 Nov 20;13:e175847. doi: 10.3897/BDJ.13.e175847 (PMC12661335; doi:10.3897/BDJ.13.e175847)
Supplement: XML Treatment for Rhipiphorothrips cruentatus [file BDJ.13.e175847-treatment4.xml]

<!DOCTYPE tp:taxon-treatment
  PUBLIC "-//TaxonX//DTD Taxonomic Treatment Publishing DTD v0 20100105//EN" "tax-treatment-NSO.dtd">
<tp:taxon-treatment xmlns:tp="http://www.plazi.org/taxpub"><tp:treatment-meta><mixed-citation publication-type="journal"><person-group><name><surname>Rasool</surname><given-names>Iftekhar</given-names></name><name><surname>Al-Ansi</surname><given-names>Amin N</given-names></name><name><surname>Al Dhafer</surname><given-names>Hathal Mohammed</given-names></name></person-group><article-title>Contribution to the subfamily <tp:taxon-name><tp:taxon-name-part taxon-name-part-type="subfamily">Panchaetothripinae</tp:taxon-name-part></tp:taxon-name> (<tp:taxon-name><tp:taxon-name-part taxon-name-part-type="order">Thysanoptera</tp:taxon-name-part></tp:taxon-name>, <tp:taxon-name><tp:taxon-name-part taxon-name-part-type="family">Thripidae</tp:taxon-name-part></tp:taxon-name>) from Saudi Arabia, with two new genera records and an illustrated key</article-title><source>Biodivers Data J</source><day>20</day><month>11</month><year>2025</year><volume>13</volume><pub-id pub-id-type="doi">10.3897/BDJ.13.e175847</pub-id></mixed-citation></tp:treatment-meta><tp:nomenclature><tp:taxon-name><object-id xmlns:xlink="http://www.w3.org/1999/xlink" content-type="arpha" xlink:type="simple">01753722-5D92-55BE-95E8-C3558ABA0C4A</object-id><tp:taxon-name-part taxon-name-part-type="genus">Rhipiphorothrips</tp:taxon-name-part> <tp:taxon-name-part taxon-name-part-type="species">cruentatus</tp:taxon-name-part></tp:taxon-name><tp:taxon-authority>Hood, 1919</tp:taxon-authority><tp:nomenclature-citation-list><tp:nomenclature-citation><tp:taxon-name><tp:taxon-name-part taxon-name-part-type="genus" reg="Rhipiphorothrips">Rhipiphorothrips</tp:taxon-name-part> <tp:taxon-name-part taxon-name-part-type="species" reg="cruentatus">cruentatus</tp:taxon-name-part></tp:taxon-name><comment> Hood, 1919: 94. Type locality: India.</comment></tp:nomenclature-citation></tp:nomenclature-citation-list></tp:nomenclature><tp:treatment-sec sec-type="materials"><title>Materials</title><list list-type="alpha-lower" list-content="occurrences"><list-item><p><bold>Type status:</bold> <named-content xmlns:xlink="http://www.w3.org/1999/xlink" content-type="dwc:typeStatus" xlink:type="simple">Other material</named-content>. <bold>Occurrence:</bold> recordedBy: <named-content xmlns:xlink="http://www.w3.org/1999/xlink" content-type="dwc:recordedBy" xlink:type="simple">Rasool, I.</named-content>; individualCount: <named-content xmlns:xlink="http://www.w3.org/1999/xlink" content-type="dwc:individualCount" xlink:type="simple">6♀2♂</named-content>; lifeStage: <named-content xmlns:xlink="http://www.w3.org/1999/xlink" content-type="dwc:lifeStage" xlink:type="simple">adult</named-content>; occurrenceID: <named-content xmlns:xlink="http://www.w3.org/1999/xlink" content-type="dwc:occurrenceID" xlink:type="simple">40427E8B-02AE-5BDF-9383-C8856D9E906F</named-content>; <bold>Location:</bold> country: <named-content xmlns:xlink="http://www.w3.org/1999/xlink" content-type="dwc:country" xlink:type="simple">Saudi Arabia</named-content>; stateProvince: <named-content xmlns:xlink="http://www.w3.org/1999/xlink" content-type="dwc:stateProvince" xlink:type="simple">Tabouk</named-content>; locality: <named-content xmlns:xlink="http://www.w3.org/1999/xlink" content-type="dwc:locality" xlink:type="simple">Umluj</named-content>; verbatimElevation: <named-content xmlns:xlink="http://www.w3.org/1999/xlink" content-type="dwc:verbatimElevation" xlink:type="simple">57 m</named-content>; verbatimLatitude: <named-content xmlns:xlink="http://www.w3.org/1999/xlink" content-type="dwc:verbatimLatitude" xlink:type="simple">25°04'03.0</named-content>; verbatimLongitude: <named-content xmlns:xlink="http://www.w3.org/1999/xlink" content-type="dwc:verbatimLongitude" xlink:type="simple">37°17'31.3</named-content>; <bold>Event:</bold> samplingEffort: <named-content xmlns:xlink="http://www.w3.org/1999/xlink" content-type="dwc:samplingEffort" xlink:type="simple">SW</named-content>; eventDate: <named-content xmlns:xlink="http://www.w3.org/1999/xlink" content-type="dwc:eventDate" xlink:type="simple">9/2/2022</named-content></p></list-item></list></tp:treatment-sec><tp:treatment-sec sec-type="Diagnosis"><title>Diagnosis</title><p>Female dark brown (Fig. <xref ref-type="fig" rid="F13589358">5</xref><xref ref-type="fig" rid="F13589364">b</xref>); antennae and legs yellow, antennal segment VI at apex and VII–VIII light brown (Fig. <xref ref-type="fig" rid="F13588963">1</xref><xref ref-type="fig" rid="F13588972">e</xref>); fore-wings pale with light brown base. Male strongly bicoloured with head, pronotum meso and metanotum dark brown, antennae, abdomen and legs yellow (Fig. <xref ref-type="fig" rid="F13589358">5</xref><xref ref-type="fig" rid="F13589365">c</xref>). This species is close to <italic><tp:taxon-name><tp:taxon-name-part taxon-name-part-type="genus" reg="Rhipiphorothrips">Rh.</tp:taxon-name-part> <tp:taxon-name-part taxon-name-part-type="species" reg="pulchellus">pulchellus</tp:taxon-name-part></tp:taxon-name></italic> in general features and sharing the simple sense cone on antennal segments III–IV (Fig. <xref ref-type="fig" rid="F13588963">1</xref><xref ref-type="fig" rid="F13588972">e</xref>). However, it can be identified by the dark brown female and bicoloured male; male with small, circular pore plate at anteromedian margin of sternites III–VII and is unique in having a prominent tooth-like lateral processes on abdominal segment IV (Fig. <xref ref-type="fig" rid="F13589347">4</xref><xref ref-type="fig" rid="F13589356">e</xref>). In contrast, <italic><tp:taxon-name><tp:taxon-name-part taxon-name-part-type="genus" reg="Rhipiphorothrips">Rh.</tp:taxon-name-part> <tp:taxon-name-part taxon-name-part-type="species" reg="pulchellus">pulchellus</tp:taxon-name-part></tp:taxon-name></italic> female is characterised by yellow pronotum and male lacks tooth-like lateral process on abdominal segment IV (<xref ref-type="bibr" rid="B13588895">Wilson 1975</xref>).</p></tp:treatment-sec><tp:treatment-sec sec-type="Distribution"><title>Distribution</title><p>The species was described from India, where it is widespread in most of the Indian States. It is also known from Afghanistan and west Pakistan (<xref ref-type="bibr" rid="B13588895">Wilson 1975</xref>), Bangladesh, Burma, China, Iran, Myanmar, Sri Lanka, in Arabian Peninsula from Oman (<xref ref-type="bibr" rid="B13588826">Mirab-balou 2018</xref>) and is new to Saudi Arabia.</p></tp:treatment-sec><tp:treatment-sec><!--Section generated to contain objects referenced in tp:taxon-treatment.--><fig-group id="F13589358" position="float" orientation="portrait"><caption><p>Adult females (a-b); Adult male (c):</p></caption><fig id="F13589363" position="float" orientation="portrait"><object-id xmlns:xlink="http://www.w3.org/1999/xlink" content-type="arpha" xlink:type="simple">C666271A-CDFB-5A30-8702-6F47F19AAF78</object-id><object-id xmlns:xlink="http://www.w3.org/1999/xlink" content-type="doi" xlink:type="simple">10.3897/BDJ.13.e175847.figure5a</object-id><label>Figure 5a.</label><caption><p><italic><tp:taxon-name><tp:taxon-name-part taxon-name-part-type="genus" reg="Hercinothrips">Hercinothrips</tp:taxon-name-part> <tp:taxon-name-part taxon-name-part-type="species" reg="femoralis">femoralis</tp:taxon-name-part></tp:taxon-name></italic> Reuter;</p></caption><graphic xmlns:xlink="http://www.w3.org/1999/xlink" xlink:href="bdj-13-e175847-g005_a.jpg" xlink:type="simple" position="float" orientation="portrait" id="oo_1445090.jpg"><uri content-type="original_file" xlink:type="simple">https://binary.pensoft.net/fig/1445090</uri></graphic></fig><fig id="F13589364" position="float" orientation="portrait"><object-id xmlns:xlink="http://www.w3.org/1999/xlink" content-type="arpha" xlink:type="simple">FD63AF3E-B75E-5097-81CC-0393360C9335</object-id><object-id xmlns:xlink="http://www.w3.org/1999/xlink" content-type="doi" xlink:type="simple">10.3897/BDJ.13.e175847.figure5b</object-id><label>Figure 5b.</label><caption><p><italic><tp:taxon-name><tp:taxon-name-part taxon-name-part-type="genus" reg="Rhipiphorothrips">Rhipiphorothrips</tp:taxon-name-part> <tp:taxon-name-part taxon-name-part-type="species" reg="cruentatus">cruentatus</tp:taxon-name-part></tp:taxon-name></italic> Hood;</p></caption><graphic xmlns:xlink="http://www.w3.org/1999/xlink" xlink:href="bdj-13-e175847-g005_b.jpg" xlink:type="simple" position="float" orientation="portrait" id="oo_1445095.jpg"><uri content-type="original_file" xlink:type="simple">https://binary.pensoft.net/fig/1445095</uri></graphic></fig><fig id="F13589365" position="float" orientation="portrait"><object-id xmlns:xlink="http://www.w3.org/1999/xlink" content-type="arpha" xlink:type="simple">47874A22-3A6B-53D3-89C3-525EDAFDBDBA</object-id><object-id xmlns:xlink="http://www.w3.org/1999/xlink" content-type="doi" xlink:type="simple">10.3897/BDJ.13.e175847.figure5c</object-id><label>Figure 5c.</label><caption><p><italic><tp:taxon-name><tp:taxon-name-part taxon-name-part-type="genus" reg="Rhipiphorothrips">Rhipiphorothrips</tp:taxon-name-part> <tp:taxon-name-part taxon-name-part-type="species" reg="cruentatus">cruentatus</tp:taxon-name-part></tp:taxon-name></italic> Hood.</p></caption><graphic xmlns:xlink="http://www.w3.org/1999/xlink" xlink:href="bdj-13-e175847-g005_c.jpg" xlink:type="simple" position="float" orientation="portrait" id="oo_1445096.jpg"><uri content-type="original_file" xlink:type="simple">https://binary.pensoft.net/fig/1445096</uri></graphic></fig></fig-group><fig id="F13589364" position="float" orientation="portrait"><object-id xmlns:xlink="http://www.w3.org/1999/xlink" content-type="arpha" xlink:type="simple">FD63AF3E-B75E-5097-81CC-0393360C9335</object-id><object-id xmlns:xlink="http://www.w3.org/1999/xlink" content-type="doi" xlink:type="simple">10.3897/BDJ.13.e175847.figure5b</object-id><label>Figure 5b.</label><caption><p><italic><tp:taxon-name><tp:taxon-name-part taxon-name-part-type="genus" reg="Rhipiphorothrips">Rhipiphorothrips</tp:taxon-name-part> <tp:taxon-name-part taxon-name-part-type="species" reg="cruentatus">cruentatus</tp:taxon-name-part></tp:taxon-name></italic> Hood;</p></caption><graphic xmlns:xlink="http://www.w3.org/1999/xlink" xlink:href="bdj-13-e175847-g005_b.jpg" xlink:type="simple" position="float" orientation="portrait" id="oo_1445095.jpg"><uri content-type="original_file" xlink:type="simple">https://binary.pensoft.net/fig/1445095</uri></graphic></fig><fig-group id="F13588963" position="float" orientation="portrait"><caption><p>Antennae:</p></caption><fig id="F13588968" position="float" orientation="portrait"><object-id xmlns:xlink="http://www.w3.org/1999/xlink" content-type="arpha" xlink:type="simple">8686C8B8-40BE-55D3-9BF8-0B014128A47B</object-id><object-id xmlns:xlink="http://www.w3.org/1999/xlink" content-type="doi" xlink:type="simple">10.3897/BDJ.13.e175847.figure1a</object-id><label>Figure 1a.</label><caption><p><italic><tp:taxon-name><tp:taxon-name-part taxon-name-part-type="genus" reg="Caliothrips">Caliothrips</tp:taxon-name-part> <tp:taxon-name-part taxon-name-part-type="species" reg="helini">helini</tp:taxon-name-part></tp:taxon-name></italic> Hood;</p></caption><graphic xmlns:xlink="http://www.w3.org/1999/xlink" xlink:href="bdj-13-e175847-g001_a.jpg" xlink:type="simple" position="float" orientation="portrait" id="oo_1444782.jpg"><uri content-type="original_file" xlink:type="simple">https://binary.pensoft.net/fig/1444782</uri></graphic></fig><fig id="F13588969" position="float" orientation="portrait"><object-id xmlns:xlink="http://www.w3.org/1999/xlink" content-type="arpha" xlink:type="simple">28ED2334-9C3F-5033-9582-100F53AE9E60</object-id><object-id xmlns:xlink="http://www.w3.org/1999/xlink" content-type="doi" xlink:type="simple">10.3897/BDJ.13.e175847.figure1b</object-id><label>Figure 1b.</label><caption><p><italic><tp:taxon-name><tp:taxon-name-part taxon-name-part-type="genus" reg="Hercinothrips">Hercinothrips</tp:taxon-name-part> <tp:taxon-name-part taxon-name-part-type="species" reg="femoralis">femoralis</tp:taxon-name-part></tp:taxon-name></italic> Reuter;</p></caption><graphic xmlns:xlink="http://www.w3.org/1999/xlink" xlink:href="bdj-13-e175847-g001_b.jpg" xlink:type="simple" position="float" orientation="portrait" id="oo_1444783.jpg"><uri content-type="original_file" xlink:type="simple">https://binary.pensoft.net/fig/1444783</uri></graphic></fig><fig id="F13588970" position="float" orientation="portrait"><object-id xmlns:xlink="http://www.w3.org/1999/xlink" content-type="arpha" xlink:type="simple">1509BBD9-5048-543A-B451-6FDD9AFDEFF8</object-id><object-id xmlns:xlink="http://www.w3.org/1999/xlink" content-type="doi" xlink:type="simple">10.3897/BDJ.13.e175847.figure1c</object-id><label>Figure 1c.</label><caption><p><italic><tp:taxon-name><tp:taxon-name-part taxon-name-part-type="genus" reg="Phibalothrips">Phibalothrips</tp:taxon-name-part> <tp:taxon-name-part taxon-name-part-type="species" reg="peringueyi">peringueyi</tp:taxon-name-part></tp:taxon-name></italic> (Faure);</p></caption><graphic xmlns:xlink="http://www.w3.org/1999/xlink" xlink:href="bdj-13-e175847-g001_c.jpg" xlink:type="simple" position="float" orientation="portrait" id="oo_1444786.jpg"><uri content-type="original_file" xlink:type="simple">https://binary.pensoft.net/fig/1444786</uri></graphic></fig><fig id="F13588971" position="float" orientation="portrait"><object-id xmlns:xlink="http://www.w3.org/1999/xlink" content-type="arpha" xlink:type="simple">7366B6C9-29C9-522A-8E36-9FF94FC4F68B</object-id><object-id xmlns:xlink="http://www.w3.org/1999/xlink" content-type="doi" xlink:type="simple">10.3897/BDJ.13.e175847.figure1d</object-id><label>Figure 1d.</label><caption><p><italic><tp:taxon-name><tp:taxon-name-part taxon-name-part-type="genus" reg="Retithrips">Retithrips</tp:taxon-name-part> <tp:taxon-name-part taxon-name-part-type="species" reg="syriacus">syriacus</tp:taxon-name-part></tp:taxon-name></italic> (Mayet);</p></caption><graphic xmlns:xlink="http://www.w3.org/1999/xlink" xlink:href="bdj-13-e175847-g001_d.jpg" xlink:type="simple" position="float" orientation="portrait" id="oo_1444787.jpg"><uri content-type="original_file" xlink:type="simple">https://binary.pensoft.net/fig/1444787</uri></graphic></fig><fig id="F13588972" position="float" orientation="portrait"><object-id xmlns:xlink="http://www.w3.org/1999/xlink" content-type="arpha" xlink:type="simple">39423FE3-D711-52F2-B477-0EC978822ADB</object-id><object-id xmlns:xlink="http://www.w3.org/1999/xlink" content-type="doi" xlink:type="simple">10.3897/BDJ.13.e175847.figure1e</object-id><label>Figure 1e.</label><caption><p><italic><tp:taxon-name><tp:taxon-name-part taxon-name-part-type="genus" reg="Rhipiphorothrips">Rhipiphorothrips</tp:taxon-name-part> <tp:taxon-name-part taxon-name-part-type="species" reg="cruentatus">cruentatus</tp:taxon-name-part></tp:taxon-name></italic> Hood.</p></caption><graphic xmlns:xlink="http://www.w3.org/1999/xlink" xlink:href="bdj-13-e175847-g001_e.jpg" xlink:type="simple" position="float" orientation="portrait" id="oo_1444788.jpg"><uri content-type="original_file" xlink:type="simple">https://binary.pensoft.net/fig/1444788</uri></graphic></fig></fig-group><fig id="F13588972" position="float" orientation="portrait"><object-id xmlns:xlink="http://www.w3.org/1999/xlink" content-type="arpha" xlink:type="simple">39423FE3-D711-52F2-B477-0EC978822ADB</object-id><object-id xmlns:xlink="http://www.w3.org/1999/xlink" content-type="doi" xlink:type="simple">10.3897/BDJ.13.e175847.figure1e</object-id><label>Figure 1e.</label><caption><p><italic><tp:taxon-name><tp:taxon-name-part taxon-name-part-type="genus" reg="Rhipiphorothrips">Rhipiphorothrips</tp:taxon-name-part> <tp:taxon-name-part taxon-name-part-type="species" reg="cruentatus">cruentatus</tp:taxon-name-part></tp:taxon-name></italic> Hood.</p></caption><graphic xmlns:xlink="http://www.w3.org/1999/xlink" xlink:href="bdj-13-e175847-g001_e.jpg" xlink:type="simple" position="float" orientation="portrait" id="oo_1444788.jpg"><uri content-type="original_file" xlink:type="simple">https://binary.pensoft.net/fig/1444788</uri></graphic></fig><fig id="F13589365" position="float" orientation="portrait"><object-id xmlns:xlink="http://www.w3.org/1999/xlink" content-type="arpha" xlink:type="simple">47874A22-3A6B-53D3-89C3-525EDAFDBDBA</object-id><object-id xmlns:xlink="http://www.w3.org/1999/xlink" content-type="doi" xlink:type="simple">10.3897/BDJ.13.e175847.figure5c</object-id><label>Figure 5c.</label><caption><p><italic><tp:taxon-name><tp:taxon-name-part taxon-name-part-type="genus" reg="Rhipiphorothrips">Rhipiphorothrips</tp:taxon-name-part> <tp:taxon-name-part taxon-name-part-type="species" reg="cruentatus">cruentatus</tp:taxon-name-part></tp:taxon-name></italic> Hood.</p></caption><graphic xmlns:xlink="http://www.w3.org/1999/xlink" xlink:href="bdj-13-e175847-g005_c.jpg" xlink:type="simple" position="float" orientation="portrait" id="oo_1445096.jpg"><uri content-type="original_file" xlink:type="simple">https://binary.pensoft.net/fig/1445096</uri></graphic></fig><fig-group id="F13589347" position="float" orientation="portrait"><caption><p>Abdominal tergites III–V (a-b); Abdominal tergites VIII-X (c-d); male sternite (e):</p></caption><fig id="F13589352" position="float" orientation="portrait"><object-id xmlns:xlink="http://www.w3.org/1999/xlink" content-type="arpha" xlink:type="simple">646A2C80-E516-5AB9-BFFA-174EE31B47F6</object-id><object-id xmlns:xlink="http://www.w3.org/1999/xlink" content-type="doi" xlink:type="simple">10.3897/BDJ.13.e175847.figure4a</object-id><label>Figure 4a.</label><caption><p><italic><tp:taxon-name><tp:taxon-name-part taxon-name-part-type="genus" reg="Phibalothrips">Phibalothrips</tp:taxon-name-part> <tp:taxon-name-part taxon-name-part-type="species" reg="peringueyi">peringueyi</tp:taxon-name-part></tp:taxon-name></italic> (Faure);</p></caption><graphic xmlns:xlink="http://www.w3.org/1999/xlink" xlink:href="bdj-13-e175847-g004_a.jpg" xlink:type="simple" position="float" orientation="portrait" id="oo_1445083.jpg"><uri content-type="original_file" xlink:type="simple">https://binary.pensoft.net/fig/1445083</uri></graphic></fig><fig id="F13589353" position="float" orientation="portrait"><object-id xmlns:xlink="http://www.w3.org/1999/xlink" content-type="arpha" xlink:type="simple">B6BF33C2-A834-514D-BF76-848DAF816D3E</object-id><object-id xmlns:xlink="http://www.w3.org/1999/xlink" content-type="doi" xlink:type="simple">10.3897/BDJ.13.e175847.figure4b</object-id><label>Figure 4b.</label><caption><p><italic><tp:taxon-name><tp:taxon-name-part taxon-name-part-type="genus" reg="Rhipiphorothrips">Rhipiphorothrips</tp:taxon-name-part> <tp:taxon-name-part taxon-name-part-type="species" reg="cruentatus">cruentatus</tp:taxon-name-part></tp:taxon-name></italic> Hood;</p></caption><graphic xmlns:xlink="http://www.w3.org/1999/xlink" xlink:href="bdj-13-e175847-g004_b.jpg" xlink:type="simple" position="float" orientation="portrait" id="oo_1445086.jpg"><uri content-type="original_file" xlink:type="simple">https://binary.pensoft.net/fig/1445086</uri></graphic></fig><fig id="F13589354" position="float" orientation="portrait"><object-id xmlns:xlink="http://www.w3.org/1999/xlink" content-type="arpha" xlink:type="simple">384D2377-38E8-5846-949A-D893C33A6FAF</object-id><object-id xmlns:xlink="http://www.w3.org/1999/xlink" content-type="doi" xlink:type="simple">10.3897/BDJ.13.e175847.figure4c</object-id><label>Figure 4c.</label><caption><p><italic><tp:taxon-name><tp:taxon-name-part taxon-name-part-type="genus" reg="Phibalothrips">Phibalothrips</tp:taxon-name-part> <tp:taxon-name-part taxon-name-part-type="species" reg="peringueyi">peringueyi</tp:taxon-name-part></tp:taxon-name></italic> (Faure);</p></caption><graphic xmlns:xlink="http://www.w3.org/1999/xlink" xlink:href="bdj-13-e175847-g004_c.jpg" xlink:type="simple" position="float" orientation="portrait" id="oo_1445087.jpg"><uri content-type="original_file" xlink:type="simple">https://binary.pensoft.net/fig/1445087</uri></graphic></fig><fig id="F13589355" position="float" orientation="portrait"><object-id xmlns:xlink="http://www.w3.org/1999/xlink" content-type="arpha" xlink:type="simple">3A0248CD-D867-50D7-8983-719312455EFB</object-id><object-id xmlns:xlink="http://www.w3.org/1999/xlink" content-type="doi" xlink:type="simple">10.3897/BDJ.13.e175847.figure4d</object-id><label>Figure 4d.</label><caption><p><italic><tp:taxon-name><tp:taxon-name-part taxon-name-part-type="genus" reg="Rhipiphorothrips">Rhipiphorothrips</tp:taxon-name-part> <tp:taxon-name-part taxon-name-part-type="species" reg="cruentatus">cruentatus</tp:taxon-name-part></tp:taxon-name></italic> Hood;</p></caption><graphic xmlns:xlink="http://www.w3.org/1999/xlink" xlink:href="bdj-13-e175847-g004_d.jpg" xlink:type="simple" position="float" orientation="portrait" id="oo_1445088.jpg"><uri content-type="original_file" xlink:type="simple">https://binary.pensoft.net/fig/1445088</uri></graphic></fig><fig id="F13589356" position="float" orientation="portrait"><object-id xmlns:xlink="http://www.w3.org/1999/xlink" content-type="arpha" xlink:type="simple">7BAF3BEC-B3D4-5C0C-A3A6-7E4AF543A120</object-id><object-id xmlns:xlink="http://www.w3.org/1999/xlink" content-type="doi" xlink:type="simple">10.3897/BDJ.13.e175847.figure4e</object-id><label>Figure 4e.</label><caption><p><italic><tp:taxon-name><tp:taxon-name-part taxon-name-part-type="genus" reg="Rhipiphorothrips">Rhipiphorothrips</tp:taxon-name-part> <tp:taxon-name-part taxon-name-part-type="species" reg="cruentatus">cruentatus</tp:taxon-name-part></tp:taxon-name></italic> Hood.</p></caption><graphic xmlns:xlink="http://www.w3.org/1999/xlink" xlink:href="bdj-13-e175847-g004_e.jpg" xlink:type="simple" position="float" orientation="portrait" id="oo_1445089.jpg"><uri content-type="original_file" xlink:type="simple">https://binary.pensoft.net/fig/1445089</uri></graphic></fig></fig-group><fig id="F13589356" position="float" orientation="portrait"><object-id xmlns:xlink="http://www.w3.org/1999/xlink" content-type="arpha" xlink:type="simple">7BAF3BEC-B3D4-5C0C-A3A6-7E4AF543A120</object-id><object-id xmlns:xlink="http://www.w3.org/1999/xlink" content-type="doi" xlink:type="simple">10.3897/BDJ.13.e175847.figure4e</object-id><label>Figure 4e.</label><caption><p><italic><tp:taxon-name><tp:taxon-name-part taxon-name-part-type="genus" reg="Rhipiphorothrips">Rhipiphorothrips</tp:taxon-name-part> <tp:taxon-name-part taxon-name-part-type="species" reg="cruentatus">cruentatus</tp:taxon-name-part></tp:taxon-name></italic> Hood.</p></caption><graphic xmlns:xlink="http://www.w3.org/1999/xlink" xlink:href="bdj-13-e175847-g004_e.jpg" xlink:type="simple" position="float" orientation="portrait" id="oo_1445089.jpg"><uri content-type="original_file" xlink:type="simple">https://binary.pensoft.net/fig/1445089</uri></graphic></fig></tp:treatment-sec><ref-list><ref id="B13588895"><element-citation xmlns:xlink="http://www.w3.org/1999/xlink" publication-type="article" xlink:type="simple"><person-group person-group-type="author"><name name-style="western"><surname>Wilson</surname><given-names>TH</given-names></name></person-group><year>1975</year><article-title>A monograph of the subfamily <tp:taxon-name><tp:taxon-name-part taxon-name-part-type="subfamily">Panchaetothripinae</tp:taxon-name-part></tp:taxon-name> (<tp:taxon-name><tp:taxon-name-part taxon-name-part-type="order">Thysanoptera</tp:taxon-name-part></tp:taxon-name>: <tp:taxon-name><tp:taxon-name-part taxon-name-part-type="family">Thripidae</tp:taxon-name-part></tp:taxon-name>)</article-title><source>Memoirs of the American Entomological Institute</source><volume>23</volume><fpage>1</fpage><lpage>354</lpage></element-citation></ref><ref id="B13588826"><element-citation xmlns:xlink="http://www.w3.org/1999/xlink" publication-type="article" xlink:type="simple"><person-group person-group-type="author"><name name-style="western"><surname>Mirab-balou</surname><given-names>M.</given-names></name></person-group><year>2018</year><article-title>An updated checklist of Iranian thrips (<tp:taxon-name><tp:taxon-name-part taxon-name-part-type="class">Insecta</tp:taxon-name-part></tp:taxon-name>: <tp:taxon-name><tp:taxon-name-part taxon-name-part-type="order">Thysanoptera</tp:taxon-name-part></tp:taxon-name>)</article-title><source>Far Eastern Entomologist</source><volume>361</volume><fpage>12</fpage><lpage>36</lpage><uri xlink:type="simple">http://www.biosoil.ru/FEE/Publication/1744</uri><pub-id pub-id-type="doi">10.25221/fee.361.2</pub-id></element-citation></ref></ref-list></tp:taxon-treatment>
